# Supplementary material for: 1-Bromo-2-[(E)-2-nitro­ethen­yl]benzene
Source: Acta Crystallogr Sect E Struct Rep Online. 2011 Nov 30;67(Pt 12):o3505. doi: 10.1107/S1600536811050963 (PMC3239127; doi:10.1107/S1600536811050963)
Supplement: Supplementary file 2 [file e-67-o3505-Isup2.hkl]

# 
# h,k,l, Fc-squared, Fo-squared, sigma(Fo-squared) and status flag 
# 
data_I
_shelx_title ' M110708H1 in P2(1)/c' 
_shelx_refln_list_code          4 
_shelx_F_calc_maximum      189.54 
_exptl_crystal_F_000       448.00 
_reflns_d_resolution_high  0.7609 
 
loop_ 
 _symmetry_equiv_pos_as_xyz 
 'x, y, z' 
 '-x, y+1/2, -z+1/2' 
 '-x, -y, -z' 
 'x, -y-1/2, z-1/2' 
 
_cell_length_a     6.9570 
_cell_length_b    15.6459 
_cell_length_c     7.9470 
_cell_angle_alpha  90.000 
_cell_angle_beta  109.336 
_cell_angle_gamma  90.000 
 
_shelx_F_squared_multiplier     1.000 
 
loop_ 
 _refln_index_h 
 _refln_index_k 
 _refln_index_l 
 _refln_F_squared_calc 
 _refln_F_squared_meas 
 _refln_F_squared_sigma 
 _refln_observed_status 
   1   0   0     4829.03     4532.24     61.43 o 
   2   0   0    11317.07    10994.68    182.64 o 
   3   0   0      204.75      194.56     10.68 o 
   4   0   0     3275.33     3328.49     57.97 o 
   5   0   0     3208.80     3608.49    133.62 o 
   6   0   0      881.34      919.26     62.44 o 
   7   0   0       46.26       43.64     41.00 o 
   8   0   0       33.88       27.74     30.26 o 
   1   1   0      119.03      124.30      3.07 o 
   2   1   0     8218.94     7821.97     84.24 o 
   3   1   0     1414.66     1413.00     23.49 o 
   4   1   0      508.44      486.75     24.66 o 
   5   1   0       35.05       38.24     18.55 o 
   6   1   0      198.53      183.56     20.41 o 
   7   1   0      376.36      395.17     25.54 o 
   8   1   0      596.85      598.76     32.51 o 
   0   2   0      244.43      232.36      4.08 o 
   1   2   0      529.79      553.74      6.05 o 
   2   2   0       16.00       40.76      5.12 o 
   3   2   0        9.85       15.84      6.37 o 
   4   2   0        9.71       20.96      9.61 o 
   5   2   0      352.87      378.23     21.56 o 
   6   2   0       81.91       86.25     47.28 o 
   7   2   0      161.51      153.17     20.87 o 
   8   2   0       13.12       12.29     12.79 o 
   1   3   0    16053.09    14149.19    119.49 o 
   2   3   0     6012.49     5462.07     84.71 o 
   3   3   0     6560.97     6265.69     75.55 o 
   4   3   0      859.68      875.52     37.90 o 
   5   3   0      302.15      312.37     19.70 o 
   6   3   0      626.96      648.26     30.41 o 
   7   3   0      625.42      657.07     40.03 o 
   8   3   0      221.18      207.88     24.35 o 
   0   4   0     7074.85     6319.39     51.63 o 
   1   4   0     9366.00     8469.30     59.46 o 
   2   4   0      621.80      592.10      9.54 o 
   3   4   0     1444.30     1558.22     30.63 o 
   4   4   0     2031.89     2163.39     34.53 o 
   5   4   0     2501.56     2636.34     74.38 o 
   6   4   0      749.24      751.10     34.57 o 
   7   4   0      120.32      132.01     21.82 o 
   8   4   0       11.61        7.71     14.10 o 
   1   5   0     2268.50     2320.56     17.40 o 
   2   5   0      987.36     1027.23     12.18 o 
   3   5   0        8.22        8.21      4.13 o 
   4   5   0       30.90       31.52     13.10 o 
   5   5   0      134.30      152.80     25.09 o 
   6   5   0       12.31       12.75     11.47 o 
   7   5   0      323.79      309.54     24.98 o 
   8   5   0        0.63        2.93      9.58 o 
   0   6   0     3275.81     3139.45     40.50 o 
   1   6   0     2859.99     2804.66     33.24 o 
   2   6   0      983.26     1052.16     14.58 o 
   3   6   0      914.14      987.41     27.82 o 
   4   6   0     2181.42     2250.68     50.30 o 
   5   6   0      350.20      369.72     23.37 o 
   6   6   0      358.99      367.89     26.91 o 
   7   6   0      125.04      106.21     28.69 o 
   8   6   0       58.15       42.40     46.29 o 
   1   7   0     3166.91     3101.69     50.28 o 
   2   7   0     8475.98     8170.58    116.61 o 
   3   7   0     5308.75     5320.80     54.45 o 
   4   7   0      976.37      980.49     30.92 o 
   5   7   0       90.23       80.01     26.25 o 
   6   7   0      785.03      829.10     37.17 o 
   7   7   0      715.36      725.47     37.06 o 
   8   7   0      429.02      415.68     42.36 o 
   0   8   0     2350.18     2344.57     40.41 o 
   1   8   0     1446.87     1435.09     22.93 o 
   2   8   0      168.35      158.76      9.64 o 
   3   8   0       11.50       14.38      7.71 o 
   4   8   0      580.01      563.26     20.75 o 
   5   8   0     1912.81     1975.40     57.29 o 
   6   8   0      531.32      510.32     30.48 o 
   7   8   0       25.87       16.56     14.54 o 
   1   9   0        5.23        9.99      4.64 o 
   2   9   0       37.71       49.98      5.35 o 
   3   9   0      525.80      544.10     15.54 o 
   4   9   0      240.55      223.59     14.91 o 
   5   9   0      101.44       90.10     15.59 o 
   6   9   0       22.25       27.66     17.52 o 
   7   9   0       25.23       20.24     18.56 o 
   0  10   0     6867.61     6525.71    226.98 o 
   1  10   0     3727.29     3638.51     64.90 o 
   2  10   0      241.48      233.44      8.54 o 
   3  10   0      878.38      863.39     26.52 o 
   4  10   0     2076.31     2140.75     64.41 o 
   5  10   0     1319.15     1274.03     45.78 o 
   6  10   0      624.85      614.93     47.53 o 
   7  10   0        4.73       11.35     15.96 o 
   1  11   0      223.92      213.58      8.24 o 
   2  11   0     3728.74     3704.10     98.37 o 
   3  11   0     2542.42     2520.49     63.57 o 
   4  11   0      738.78      739.22     24.09 o 
   5  11   0       29.68       27.59     21.13 o 
   6  11   0      486.85      486.14     35.56 o 
   7  11   0      871.73      828.82     46.65 o 
   0  12   0      120.62      120.26      7.90 o 
   1  12   0       97.59       90.74      6.37 o 
   2  12   0      272.24      236.58     11.11 o 
   3  12   0       21.53       21.83     13.06 o 
   4  12   0      554.33      516.84     29.11 o 
   5  12   0      142.91      133.63     21.74 o 
   6  12   0        7.40        9.02     11.50 o 
   7  12   0      117.95       83.70     29.24 o 
   1  13   0     1964.26     1864.74     67.48 o 
   2  13   0     1605.47     1636.28     52.72 o 
   3  13   0      744.67      697.45     24.64 o 
   4  13   0       20.82       11.62     11.87 o 
   5  13   0        0.15        0.09      9.11 o 
   6  13   0       58.86       35.16     45.80 o 
   0  14   0       54.90       49.57      6.84 o 
   1  14   0     3115.77     3192.17     94.61 o 
   2  14   0     2475.00     2441.99     75.51 o 
   3  14   0      857.33      849.60     43.21 o 
   4  14   0     1778.40     1729.70     99.75 o 
   5  14   0      972.58      980.84     53.73 o 
   6  14   0      428.89      413.60     39.33 o 
   1  15   0      898.80      950.74     46.85 o 
   2  15   0      224.08      240.10     27.11 o 
   3  15   0     1082.73     1061.93     73.02 o 
   4  15   0      539.33      506.83     45.77 o 
   5  15   0       89.83       61.65     85.06 o 
   0  16   0      565.62      582.69     72.40 o 
   1  16   0       66.02       69.14     27.77 o 
   2  16   0        0.22       -0.27     25.47 o 
   3  16   0       55.22       55.26     55.65 o 
   4  16   0       95.97       71.22     80.26 o 
   5  16   0        1.25        1.06     19.90 o 
   1  17   0      365.86      411.06     43.64 o 
   2  17   0     2099.26     2178.64    170.31 o 
   3  17   0      694.73      701.92     58.06 o 
   4  17   0      149.38      141.88     35.20 o 
   0  18   0     2385.20     2534.18    208.20 o 
   1  18   0      511.72      504.54     44.30 o 
   2  18   0       36.65       33.87     45.07 o 
   3  18   0       17.00       12.35     31.33 o 
   4  18   0      648.31      601.14     67.80 o 
   1  19   0       20.11       18.27     22.56 o 
   2  19   0       71.17       25.34     28.68 o 
   3  19   0      108.74      115.59     33.77 o 
   0  20   0      869.19      827.38    107.14 o 
   1  20   0      325.73      299.44     52.16 o 
   2  20   0       10.59       -0.03     25.73 o 
  -8   1   1      151.71      141.92     21.18 o 
  -7   1   1      824.91      860.62     44.17 o 
  -6   1   1      616.47      634.80     32.89 o 
  -5   1   1      362.48      372.57     20.50 o 
  -4   1   1     1376.96     1594.37     33.52 o 
  -3   1   1     3290.43     3387.99     41.60 o 
  -2   1   1    35923.70    28761.63    441.49 o 
  -1   1   1     3243.43     3054.12     27.43 o 
   0   1   1     1233.88     1161.70     21.25 o 
   1   1   1      120.17      123.19      3.63 o 
   2   1   1     2849.95     2747.49     20.27 o 
   3   1   1     3350.46     3410.12     48.49 o 
   4   1   1     2232.17     2368.48     36.77 o 
   5   1   1      588.84      642.06     31.75 o 
   6   1   1      159.58      145.80     21.10 o 
   7   1   1      951.11      930.48     61.30 o 
   8   1   1      362.69      345.12     27.51 o 
  -8   2   1      415.60      407.41     29.28 o 
  -7   2   1       13.74       12.64     13.19 o 
  -6   2   1      100.31       98.53     21.42 o 
  -5   2   1     1962.15     2097.91     50.03 o 
  -4   2   1    12879.30    12958.52    246.46 o 
  -3   2   1     4787.00     4751.50     50.47 o 
  -2   2   1     4223.92     4216.13     52.92 o 
  -1   2   1     4646.96     4376.93     25.55 o 
   0   2   1     2773.82     2589.26     34.62 o 
   1   2   1    11236.69     9677.03     89.92 o 
   2   2   1     5368.94     5090.84     52.75 o 
   3   2   1       34.12       50.04     14.08 o 
   4   2   1      720.51      726.49     33.71 o 
   5   2   1     1667.53     1670.28     53.67 o 
   6   2   1     2839.68     2939.83     89.78 o 
   7   2   1      551.49      543.87     34.05 o 
   8   2   1       10.85        8.74     10.08 o 
  -8   3   1        3.94        6.89     10.84 o 
  -7   3   1        9.01       13.86      9.60 o 
  -6   3   1     1148.62     1219.35     47.21 o 
  -5   3   1      444.88      450.16     21.63 o 
  -4   3   1      184.09      197.20     13.52 o 
  -3   3   1      474.09      483.34     11.15 o 
  -2   3   1     2737.46     2712.96     23.32 o 
  -1   3   1     4073.84     3660.32     49.86 o 
   0   3   1      360.28      392.49      5.26 o 
   1   3   1      913.83      943.20     10.06 o 
   2   3   1      995.78     1025.62     12.19 o 
   3   3   1     1458.93     1463.29     29.50 o 
   4   3   1     1169.01     1218.95     31.17 o 
   5   3   1       69.92       80.77     33.99 o 
   6   3   1       40.98       41.07     22.74 o 
   7   3   1       11.53       12.42      9.55 o 
   8   3   1      409.67      378.32     27.85 o 
  -8   4   1       32.00       26.42     22.16 o 
  -7   4   1      378.52      385.34     28.50 o 
  -6   4   1      178.41      182.02     18.28 o 
  -5   4   1      869.05      973.61     36.59 o 
  -4   4   1       90.12       87.75      9.22 o 
  -3   4   1     2123.24     2082.05    101.37 o 
  -2   4   1      847.67      869.96     12.40 o 
  -1   4   1      555.57      568.76      9.76 o 
   0   4   1     4052.06     3729.66     43.58 o 
   1   4   1     7161.56     7006.50     54.32 o 
   2   4   1       76.49       75.87      4.88 o 
   3   4   1       43.64       52.53      6.90 o 
   4   4   1      350.85      346.60     17.54 o 
   5   4   1      905.88      952.06     40.89 o 
   6   4   1       41.79       42.24     21.03 o 
   7   4   1       14.78       13.94     13.96 o 
   8   4   1       59.62       40.42     43.55 o 
  -8   5   1      383.36      399.90     33.47 o 
  -7   5   1     1046.17     1100.47     56.19 o 
  -6   5   1     1354.87     1415.85     49.52 o 
  -5   5   1     1605.26     1792.54     56.89 o 
  -4   5   1      634.03      612.96     33.73 o 
  -3   5   1     6894.42     7281.64    126.42 o 
  -2   5   1     4782.87     4634.95     40.28 o 
  -1   5   1     7389.61     6916.41     46.83 o 
   0   5   1      904.14      895.00     10.68 o 
   1   5   1      731.97      827.73     11.28 o 
   2   5   1     3382.87     3327.82     34.99 o 
   3   5   1     4670.56     4810.41     45.40 o 
   4   5   1     1602.13     1638.15     38.47 o 
   5   5   1     1035.51     1050.67     42.88 o 
   6   5   1        3.52        6.73      9.45 o 
   7   5   1     1005.42      954.22     48.22 o 
   8   5   1     1032.43      971.21     69.56 o 
  -8   6   1       72.07       68.04     58.70 o 
  -7   6   1       56.27       46.70     17.56 o 
  -6   6   1       57.04       70.83     21.03 o 
  -5   6   1     1156.72     1120.78     40.17 o 
  -4   6   1     2177.89     2244.07     40.90 o 
  -3   6   1     5258.47     5463.21    110.35 o 
  -2   6   1      407.20      409.81      6.83 o 
  -1   6   1     2676.30     2688.74     29.31 o 
   0   6   1     8523.99     7883.94     90.75 o 
   1   6   1     9271.81     8484.67     78.53 o 
   2   6   1      525.10      507.19     11.93 o 
   3   6   1        3.05        6.90      6.79 o 
   4   6   1      934.84      913.19     34.02 o 
   5   6   1     2412.71     2519.46     73.41 o 
   6   6   1      528.48      547.96     32.19 o 
   7   6   1      114.91      103.84     23.57 o 
  -8   7   1       38.32       23.63     30.59 o 
  -7   7   1       25.86       21.81     15.75 o 
  -6   7   1       56.57       54.97     31.34 o 
  -5   7   1       58.67       54.64      9.04 o 
  -4   7   1      112.42      107.86      8.22 o 
  -3   7   1      346.16      376.12     15.27 o 
  -2   7   1      186.49      173.52      8.92 o 
  -1   7   1      564.46      590.03     10.92 o 
   0   7   1     1682.80     1861.21     25.35 o 
   1   7   1     2637.54     2827.49     35.37 o 
   2   7   1     1050.92     1155.80     20.45 o 
   3   7   1     1683.64     1888.32     32.76 o 
   4   7   1       51.66       55.61     24.37 o 
   5   7   1       98.27      108.58     24.77 o 
   6   7   1      109.80      104.40     26.86 o 
   7   7   1        2.88        4.59      9.68 o 
  -8   8   1      312.38      277.33     29.91 o 
  -7   8   1       46.41       34.10     24.24 o 
  -6   8   1      309.41      324.49     29.05 o 
  -5   8   1     1832.93     1907.06     58.80 o 
  -4   8   1     2887.24     2598.88    238.20 o 
  -3   8   1      302.38      307.43     13.95 o 
  -2   8   1       88.91       94.43      4.76 o 
  -1   8   1     1196.15     1252.65     21.87 o 
   0   8   1     4141.55     4294.10     70.20 o 
   1   8   1     1964.87     1987.48     27.04 o 
   2   8   1     2836.40     2875.95     52.22 o 
   3   8   1       28.59       34.83     16.18 o 
   4   8   1      668.17      684.30     28.97 o 
   5   8   1      299.09      302.50     24.41 o 
   6   8   1     1078.89     1091.99     55.53 o 
   7   8   1      485.05      497.74     36.90 o 
  -8   9   1      171.85      168.77     25.93 o 
  -7   9   1      910.40      890.38     53.28 o 
  -6   9   1     1544.42     1616.64     77.54 o 
  -5   9   1      111.43      123.49     14.81 o 
  -4   9   1        9.00       13.80      5.87 o 
  -3   9   1      989.60      979.43     20.01 o 
  -2   9   1     7876.99     7590.21    113.51 o 
  -1   9   1     6263.98     6171.15    103.03 o 
   0   9   1     1707.32     1759.24     29.28 o 
   1   9   1     1038.34     1054.69     19.26 o 
   2   9   1     4072.52     4006.41     68.48 o 
   3   9   1     3774.17     3811.42     96.41 o 
   4   9   1     2882.14     2969.57     83.41 o 
   5   9   1        2.94        3.72     10.24 o 
   6   9   1      393.43      383.80     25.67 o 
   7   9   1      191.69      202.58     29.64 o 
  -7  10   1      175.10      154.64     24.87 o 
  -6  10   1       22.86       29.39     20.53 o 
  -5  10   1      136.75      138.50     27.58 o 
  -4  10   1     1137.39     1133.93     37.88 o 
  -3  10   1       22.51       20.19      5.85 o 
  -2  10   1       27.59       30.02      4.19 o 
  -1  10   1      152.56      167.85     10.26 o 
   0  10   1     1311.65     1282.52     30.77 o 
   1  10   1      292.93      271.78     13.92 o 
   2  10   1      867.63      867.44     21.77 o 
   3  10   1        0.05        0.43      8.08 o 
   4  10   1      350.64      349.46     18.95 o 
   5  10   1      151.77      161.07     18.20 o 
   6  10   1      318.97      288.40     24.94 o 
   7  10   1       37.53       28.30     20.81 o 
  -7  11   1      182.85      162.30     29.09 o 
  -6  11   1        7.14        9.13     10.31 o 
  -5  11   1      261.11      250.04     26.64 o 
  -4  11   1       22.09       15.59     10.64 o 
  -3  11   1      857.01      837.78     24.35 o 
  -2  11   1     1105.09     1106.15     27.50 o 
  -1  11   1      779.80      812.70     19.09 o 
   0  11   1        7.50       12.20      6.63 o 
   1  11   1       12.04        9.85      5.12 o 
   2  11   1      211.26      194.87     11.65 o 
   3  11   1      618.42      626.13     28.54 o 
   4  11   1      124.65      119.07     19.52 o 
   5  11   1      364.26      353.36     22.11 o 
   6  11   1        2.75        2.75     10.57 o 
  -7  12   1       90.54       56.61     66.57 o 
  -6  12   1      257.61      238.32     24.41 o 
  -5  12   1     2042.01     1976.92     92.63 o 
  -4  12   1      928.68      968.41     40.06 o 
  -3  12   1     1457.16     1505.09     45.76 o 
  -2  12   1      919.90      879.13     30.14 o 
  -1  12   1     1573.33     1576.06     42.29 o 
   0  12   1     6864.95     7055.99    130.67 o 
   1  12   1     2939.24     2975.86     81.50 o 
   2  12   1      426.15      373.99     17.07 o 
   3  12   1      302.04      266.67     15.84 o 
   4  12   1      658.73      636.52     34.30 o 
   5  12   1     2133.07     2072.20    123.75 o 
   6  12   1      403.45      391.38     29.18 o 
  -6  13   1      613.07      564.56     48.96 o 
  -5  13   1      311.29      312.43     29.78 o 
  -4  13   1      582.90      555.90     42.81 o 
  -3  13   1      927.47      928.38     35.77 o 
  -2  13   1      190.37      211.30     13.79 o 
  -1  13   1     2757.93     2811.68     77.88 o 
   0  13   1     1996.00     1985.11     56.76 o 
   1  13   1      286.87      280.35     15.21 o 
   2  13   1     2632.21     2719.84     86.35 o 
   3  13   1     2128.58     2052.00     69.43 o 
   4  13   1      323.08      317.56     21.46 o 
   5  13   1        2.61        2.83     13.54 o 
   6  13   1       67.97       54.00     29.79 o 
  -6  14   1      152.26      137.43     24.59 o 
  -5  14   1       31.47       28.25     24.49 o 
  -4  14   1      214.16      212.66     23.72 o 
  -3  14   1       29.47       21.31     22.59 o 
  -2  14   1        3.97        3.89     11.64 o 
  -1  14   1       47.37       51.69     14.80 o 
   0  14   1       53.79       53.62     12.39 o 
   1  14   1       87.85       85.70     13.05 o 
   2  14   1       14.70       15.90     12.25 o 
   3  14   1       39.67       32.19     21.18 o 
   4  14   1       33.24       30.74     28.85 o 
   5  14   1        1.39        0.62     11.60 o 
  -6  15   1      924.19      817.28     73.57 o 
  -5  15   1      365.86      341.07     31.45 o 
  -4  15   1      593.68      548.37     38.08 o 
  -3  15   1      891.01      935.47     56.35 o 
  -2  15   1      517.49      536.75     51.35 o 
  -1  15   1     1293.44     1401.75     61.15 o 
   0  15   1      470.21      446.20     40.60 o 
   1  15   1      193.34      201.62     27.96 o 
   2  15   1      594.17      640.08     40.57 o 
   3  15   1      913.64      858.40     66.11 o 
   4  15   1      782.96      747.89     60.26 o 
   5  15   1       46.88       34.75     40.07 o 
  -5  16   1      730.13      709.91     56.76 o 
  -4  16   1      618.42      659.39     59.08 o 
  -3  16   1      938.69      996.01     94.37 o 
  -2  16   1      370.76      352.29     41.32 o 
  -1  16   1      657.60      686.09     45.81 o 
   0  16   1     3044.41     3262.45    103.27 o 
   1  16   1     2119.25     2309.97    113.19 o 
   2  16   1      675.36      695.75     46.82 o 
   3  16   1        0.77        2.55     18.51 o 
   4  16   1      567.42      510.10     42.98 o 
   5  16   1      898.32      797.82     83.23 o 
  -5  17   1        2.97        0.74     23.76 o 
  -4  17   1        1.04        6.08     19.85 o 
  -3  17   1      173.95      153.02     31.35 o 
  -2  17   1      281.75      298.37     46.89 o 
  -1  17   1       64.88       64.40     50.92 o 
   0  17   1      100.50       95.71     20.20 o 
   1  17   1        2.27       -0.33     14.55 o 
   2  17   1      341.32      351.67     39.58 o 
   3  17   1      219.83      208.22     33.64 o 
   4  17   1       73.46       95.64     57.62 o 
  -4  18   1      600.94      574.83     69.01 o 
  -3  18   1      136.69      119.40     35.84 o 
  -2  18   1       76.13       68.14     54.51 o 
  -1  18   1      178.90      197.44     43.71 o 
   0  18   1       99.32      104.05     35.17 o 
   1  18   1       71.30       51.69     53.01 o 
   2  18   1      144.22      128.41     33.14 o 
   3  18   1       13.93       10.33     16.43 o 
  -3  19   1      387.17      364.88     50.75 o 
  -2  19   1     2016.14     2106.67     72.51 o 
  -1  19   1      866.67      931.11     57.09 o 
   0  19   1      104.80      102.81    112.93 o 
   1  19   1       33.93       34.86     47.72 o 
   2  19   1      616.40      594.42     46.32 o 
  -2  20   1        5.19        3.37     15.37 o 
  -1  20   1      127.13      104.85    107.89 o 
   0  20   1      392.55      370.18     65.39 o 
   1  20   1      422.15      448.53     91.36 o 
  -9   0   2      162.04      145.17     44.56 o 
  -8   0   2      574.12      618.85     50.23 o 
  -7   0   2      767.13      761.15     50.67 o 
  -6   0   2      190.76      183.39     29.14 o 
  -5   0   2     3270.22     3566.35     91.18 o 
  -4   0   2     6479.24     6760.76    144.76 o 
  -3   0   2     3655.89     3543.03     38.69 o 
  -2   0   2    10089.13     9319.86    220.57 o 
  -1   0   2     1759.79     1742.59     42.63 o 
   0   0   2     9429.91     8286.55    132.27 o 
   1   0   2     4009.27     3702.88     48.15 o 
   2   0   2    14743.11    13967.55    254.60 o 
   3   0   2     3045.89     3391.08     90.88 o 
   4   0   2     1120.22     1228.26     46.90 o 
   5   0   2     4047.54     4384.99    140.58 o 
   6   0   2     1409.09     1448.94     90.40 o 
   7   0   2       86.42       73.28     72.95 o 
  -9   1   2       22.54       13.75     12.63 o 
  -8   1   2        3.32        7.38     12.88 o 
  -7   1   2      452.10      459.45     36.37 o 
  -6   1   2     2771.80     3021.47     88.73 o 
  -5   1   2      896.37      936.49     32.45 o 
  -4   1   2      377.42      415.21     14.76 o 
  -3   1   2     3431.06     3600.84     43.05 o 
  -2   1   2      228.54      214.47      5.60 o 
  -1   1   2      707.69      693.59      8.52 o 
   0   1   2     7183.21     6414.28     87.36 o 
   1   1   2       41.09       52.71      3.00 o 
   2   1   2      237.18      225.07      8.15 o 
   3   1   2      587.84      551.73     22.19 o 
   4   1   2     2569.45     2697.76     76.62 o 
   5   1   2      571.08      589.83     29.64 o 
   6   1   2       27.41       30.44     18.61 o 
   7   1   2      156.99      140.85     25.60 o 
  -9   2   2      221.07      178.73     28.23 o 
  -8   2   2       73.31       50.58     23.29 o 
  -7   2   2       10.27       14.00      9.57 o 
  -6   2   2      373.21      366.04     21.32 o 
  -5   2   2      197.98      200.29     15.75 o 
  -4   2   2     3201.41     3420.16     53.57 o 
  -3   2   2      202.23      202.15      7.52 o 
  -2   2   2     3403.49     3435.61     29.20 o 
  -1   2   2       80.67       83.42      3.47 o 
   0   2   2        2.15        7.99      2.01 o 
   1   2   2      169.70      150.63      4.36 o 
   2   2   2       32.30       34.28      4.59 o 
   3   2   2      846.69      904.26     34.06 o 
   4   2   2        1.31        4.83      8.49 o 
   5   2   2       93.97       99.48     26.35 o 
   6   2   2       18.85       21.36     15.39 o 
   7   2   2      210.72      197.16     22.25 o 
  -8   3   2        3.05        5.34     10.86 o 
  -7   3   2      759.90      832.21     37.76 o 
  -6   3   2     3143.67     3386.80    100.39 o 
  -5   3   2     2170.56     2340.70     61.51 o 
  -4   3   2      189.55      217.23     12.85 o 
  -3   3   2       10.53       17.90      7.75 o 
  -2   3   2     3815.81     3614.67     33.33 o 
  -1   3   2    23075.09    19182.71    291.08 o 
   0   3   2     2947.19     2956.14     31.40 o 
   1   3   2      402.69      401.63      7.25 o 
   2   3   2     1162.62     1193.45     21.70 o 
   3   3   2     6256.07     5697.46    194.80 o 
   4   3   2     3449.38     3616.23     93.72 o 
   5   3   2      815.77      834.39     37.50 o 
   6   3   2       25.15       17.63     11.60 o 
   7   3   2      226.34      193.56     21.75 o 
  -8   4   2     1121.00     1096.72     53.62 o 
  -7   4   2     1065.54     1085.83     52.34 o 
  -6   4   2      474.31      487.45     24.92 o 
  -5   4   2     1891.15     2091.86     61.61 o 
  -4   4   2     2750.17     2790.38     34.97 o 
  -3   4   2     6909.19     7017.87    170.82 o 
  -2   4   2      346.95      341.16      6.36 o 
  -1   4   2      465.35      508.71      7.37 o 
   0   4   2     2295.68     2294.13     28.32 o 
   1   4   2     7532.96     6733.55     45.38 o 
   2   4   2     3920.98     3933.64     64.67 o 
   3   4   2     1107.94     1124.22     21.77 o 
   4   4   2       54.32       56.57     25.43 o 
   5   4   2      933.17      940.91     39.89 o 
   6   4   2     2038.25     2111.68     90.19 o 
   7   4   2      743.26      769.47     49.28 o 
  -8   5   2        1.02        2.89     15.21 o 
  -7   5   2       49.92       46.48     17.50 o 
  -6   5   2      106.81      106.48     20.55 o 
  -5   5   2      178.97      180.20     11.71 o 
  -4   5   2       52.39       54.86      7.05 o 
  -3   5   2        1.17        2.78      3.84 o 
  -2   5   2        3.60        7.96      3.21 o 
  -1   5   2     2624.75     2603.39     37.91 o 
   0   5   2      529.47      574.07      8.73 o 
   1   5   2      148.70      159.30      6.40 o 
   2   5   2      131.17      141.62      8.56 o 
   3   5   2       94.85       85.28     10.47 o 
   4   5   2      555.80      593.69     29.36 o 
   5   5   2      143.38      144.62     25.52 o 
   6   5   2      482.30      497.02     34.72 o 
   7   5   2        7.24        5.66     10.71 o 
  -8   6   2      223.09      204.75     31.48 o 
  -7   6   2       81.97       86.75     62.20 o 
  -6   6   2       22.11       20.63     12.82 o 
  -5   6   2      376.26      384.90     22.57 o 
  -4   6   2     2118.32     2213.91     38.46 o 
  -3   6   2     3136.94     3325.60     56.74 o 
  -2   6   2     1828.58     1948.68     30.41 o 
  -1   6   2     2251.45     2344.63     33.02 o 
   0   6   2     3052.55     3036.79     31.23 o 
   1   6   2      278.45      227.15      7.45 o 
   2   6   2     1903.12     1837.83     25.23 o 
   3   6   2      989.20     1015.86     29.13 o 
   4   6   2        1.46        7.05      7.70 o 
   5   6   2      567.15      540.20     32.73 o 
   6   6   2     1160.12     1161.17     78.27 o 
   7   6   2      282.43      264.87     25.53 o 
  -8   7   2       53.72       44.67     47.57 o 
  -7   7   2      737.83      752.91     54.20 o 
  -6   7   2     1777.54     1875.33     64.03 o 
  -5   7   2     1939.53     1893.10     53.69 o 
  -4   7   2      577.07      591.18     10.91 o 
  -3   7   2     1432.01     1499.32     33.40 o 
  -2   7   2     6901.10     6816.90    214.30 o 
  -1   7   2     7217.92     7141.25    163.79 o 
   0   7   2     4680.80     4555.17     66.03 o 
   1   7   2       50.55       41.19      5.64 o 
   2   7   2     1525.68     1521.21     27.45 o 
   3   7   2     3209.44     3233.01     83.78 o 
   4   7   2     3234.78     3422.23     96.17 o 
   5   7   2     1157.35     1186.13     45.48 o 
   6   7   2        4.59        8.11      9.76 o 
   7   7   2      430.66      370.97     30.78 o 
  -8   8   2      271.15      247.61     27.96 o 
  -7   8   2      152.55      147.20     23.30 o 
  -6   8   2       14.14       12.31     10.77 o 
  -5   8   2      574.93      584.80     24.90 o 
  -4   8   2     1969.66     2027.91     69.47 o 
  -3   8   2     1041.78     1010.30     27.74 o 
  -2   8   2       51.87       48.92      6.78 o 
  -1   8   2       75.64       96.80      7.00 o 
   0   8   2      848.28      799.31     20.19 o 
   1   8   2     4527.81     4637.82     48.51 o 
   2   8   2     1285.14     1353.76     31.73 o 
   3   8   2       32.54       32.63     17.30 o 
   4   8   2       32.14       33.68     16.63 o 
   5   8   2      354.86      349.57     29.01 o 
   6   8   2      277.03      289.54     22.81 o 
   7   8   2      177.77      162.24     25.12 o 
  -8   9   2        0.74        5.63     11.17 o 
  -7   9   2       95.57       78.29     57.62 o 
  -6   9   2      156.07      155.96     25.72 o 
  -5   9   2       91.84      105.80     21.88 o 
  -4   9   2        2.43        4.68     10.02 o 
  -3   9   2      352.92      350.89     13.85 o 
  -2   9   2      387.10      429.79     22.50 o 
  -1   9   2        8.38       10.73      5.89 o 
   0   9   2        5.47        4.28      3.95 o 
   1   9   2      140.89      147.91     10.98 o 
   2   9   2        5.71        9.94      6.88 o 
   3   9   2      104.36      103.16     13.59 o 
   4   9   2       38.65       38.47     25.58 o 
   5   9   2       83.27       81.48     46.26 o 
   6   9   2      266.73      234.89     22.83 o 
   7   9   2       23.64       17.87     21.34 o 
  -7  10   2       49.03       54.10     43.31 o 
  -6  10   2      207.25      192.83     26.63 o 
  -5  10   2      390.15      425.22     31.94 o 
  -4  10   2     4073.22     4382.12     79.54 o 
  -3  10   2     2872.14     3035.34     78.45 o 
  -2  10   2     1068.23     1110.74     25.35 o 
  -1  10   2       14.88       18.25      9.53 o 
   0  10   2     2705.62     2865.40     51.22 o 
   1  10   2     4758.94     4868.02     66.08 o 
   2  10   2     2956.19     2777.68    103.21 o 
   3  10   2      514.52      512.48     25.81 o 
   4  10   2      102.31       91.43     19.87 o 
   5  10   2     1212.98     1175.98     56.74 o 
   6  10   2      635.11      603.61     38.06 o 
  -7  11   2      472.55      463.80     32.51 o 
  -6  11   2      564.16      523.71     37.37 o 
  -5  11   2      921.26      922.43     42.99 o 
  -4  11   2     1001.30      985.88     43.75 o 
  -3  11   2     1773.77     1432.74    198.08 o 
  -2  11   2     5597.03     5576.44    180.99 o 
  -1  11   2     1230.06     1251.14     38.36 o 
   0  11   2     1330.02     1387.14     49.82 o 
   1  11   2      133.24      126.82      7.67 o 
   2  11   2      730.19      705.52     26.21 o 
   3  11   2     1393.50     1421.87     46.87 o 
   4  11   2     1224.99     1202.06     45.17 o 
   5  11   2      684.63      649.29     39.17 o 
   6  11   2      101.17       97.15     29.44 o 
  -7  12   2        1.21        3.86     12.80 o 
  -6  12   2       86.58       74.94     29.81 o 
  -5  12   2        5.72        2.60     10.79 o 
  -4  12   2      110.40      101.99     17.39 o 
  -3  12   2      330.46      324.02     29.71 o 
  -2  12   2     1697.67     1690.91     47.80 o 
  -1  12   2      118.73      115.11     11.42 o 
   0  12   2      979.12      948.79     41.48 o 
   1  12   2      306.53      288.87     13.50 o 
   2  12   2      160.77      162.40     14.08 o 
   3  12   2       88.29       88.21     17.70 o 
   4  12   2       31.91       27.87     18.77 o 
   5  12   2       11.80        8.63     10.39 o 
   6  12   2       60.03       35.16     52.74 o 
  -7  13   2      240.14      219.33     30.89 o 
  -6  13   2      226.87      215.80     28.96 o 
  -5  13   2      421.63      398.79     33.40 o 
  -4  13   2      238.91      221.90     31.87 o 
  -3  13   2       82.48       95.62     24.71 o 
  -2  13   2     1873.85     1919.15     60.87 o 
  -1  13   2     1600.64     1717.06     58.49 o 
   0  13   2      271.85      285.23     18.36 o 
   1  13   2      475.62      432.44     22.54 o 
   2  13   2      219.31      211.38     16.17 o 
   3  13   2     1609.60     1477.01     53.49 o 
   4  13   2      599.44      570.52     36.13 o 
   5  13   2      180.46      182.94     20.16 o 
  -6  14   2      107.32       99.66     30.88 o 
  -5  14   2      394.46      412.59     33.39 o 
  -4  14   2     1697.97     1804.59    104.94 o 
  -3  14   2     2558.93     2674.99    104.03 o 
  -2  14   2      120.04      112.57     21.24 o 
  -1  14   2        1.09        2.70      7.27 o 
   0  14   2     1187.46     1226.29     46.62 o 
   1  14   2     4572.32     4676.96    102.30 o 
   2  14   2     1072.36     1097.34     44.02 o 
   3  14   2       87.80       90.63     17.93 o 
   4  14   2        2.09        6.44     12.38 o 
   5  14   2      187.02      167.21     30.00 o 
  -6  15   2       31.17       28.31     31.43 o 
  -5  15   2      187.88      195.66     26.91 o 
  -4  15   2      245.27      238.44     28.80 o 
  -3  15   2       17.48       13.57     19.78 o 
  -2  15   2     1634.34     1636.81     66.82 o 
  -1  15   2     2473.25     2492.87    100.15 o 
   0  15   2       87.93       93.04     13.97 o 
   1  15   2       13.89       12.46     11.06 o 
   2  15   2      298.39      297.61     21.65 o 
   3  15   2      987.53      945.52     43.74 o 
   4  15   2      232.48      211.41     38.66 o 
   5  15   2       57.46       47.65     77.36 o 
  -5  16   2       92.72       68.44    103.04 o 
  -4  16   2       34.37       22.29     13.88 o 
  -3  16   2       38.82       36.66     27.70 o 
  -2  16   2      329.42      303.81     35.47 o 
  -1  16   2       26.01       16.29     19.40 o 
   0  16   2       10.64       11.12     10.49 o 
   1  16   2       64.60       66.20     44.12 o 
   2  16   2      384.94      350.44     30.07 o 
   3  16   2        0.69       -0.36     15.74 o 
   4  16   2        2.38        4.20     14.64 o 
  -5  17   2      441.50      420.93     56.81 o 
  -4  17   2      135.90       97.96     78.70 o 
  -3  17   2      604.88      594.21     54.06 o 
  -2  17   2      941.50     1004.34     67.59 o 
  -1  17   2      716.48      798.68     74.83 o 
   0  17   2     1484.80     1556.76    129.49 o 
   1  17   2       24.39       18.43     17.47 o 
   2  17   2      312.13      272.46     32.64 o 
   3  17   2      592.54      532.73     39.55 o 
  -4  18   2      978.02      972.37    101.35 o 
  -3  18   2      384.85      426.73     49.05 o 
  -2  18   2      515.75      558.70     59.97 o 
  -1  18   2       12.63       15.11     14.48 o 
   0  18   2      867.62      961.60     62.52 o 
   1  18   2     1133.38     1155.29    110.45 o 
   2  18   2     1100.54     1111.19     61.51 o 
   3  18   2       76.20       50.25     80.22 o 
  -3  19   2       17.55        6.71     20.09 o 
  -2  19   2      135.67      116.19     42.65 o 
  -1  19   2        3.61        9.61     16.30 o 
   0  19   2       84.40       72.33     94.96 o 
   1  19   2       31.32       15.79     31.88 o 
   2  19   2      135.42      154.13     53.26 o 
  -1  20   2       80.18       67.06     38.53 o 
   0  20   2       92.60       66.20     94.87 o 
  -9   1   3      216.00      180.40     24.87 o 
  -8   1   3       50.46       28.07     22.63 o 
  -7   1   3      767.00      774.81     36.90 o 
  -6   1   3     1236.43     1295.19     48.64 o 
  -5   1   3     1463.02     1533.93     39.08 o 
  -4   1   3     2084.31     2134.05     45.57 o 
  -3   1   3      200.26      211.00      9.28 o 
  -2   1   3     2172.72     2190.02     32.07 o 
  -1   1   3     2219.05     2145.18     32.94 o 
   0   1   3     9531.85     9034.97    152.61 o 
   1   1   3     4750.03     4726.85    144.09 o 
   2   1   3      520.05      596.23     13.48 o 
   3   1   3     3261.51     3451.54     60.53 o 
   4   1   3     1574.30     1587.88     50.87 o 
   5   1   3      769.25      729.24     37.01 o 
   6   1   3      172.09      179.72     25.19 o 
   7   1   3       43.26       26.46     23.28 o 
  -9   2   3      616.83      579.32     54.55 o 
  -8   2   3     1313.16     1281.30     55.15 o 
  -7   2   3      654.30      691.72     33.16 o 
  -6   2   3       86.96       90.89     17.54 o 
  -5   2   3      555.82      593.07     27.58 o 
  -4   2   3     2919.58     3119.12     34.13 o 
  -3   2   3     5475.27     5376.36     70.99 o 
  -2   2   3     6254.23     5928.63     90.30 o 
  -1   2   3     1010.83     1062.52     16.87 o 
   0   2   3     1140.48     1145.46     25.40 o 
   1   2   3     8443.52     8115.98     96.28 o 
   2   2   3     6360.83     6173.83     74.98 o 
   3   2   3     1459.12     1465.69     28.53 o 
   4   2   3      156.54      152.45     14.66 o 
   5   2   3      304.06      290.25     25.13 o 
   6   2   3      803.75      773.55     49.94 o 
   7   2   3      844.29      829.35     47.80 o 
  -9   3   3       93.33       55.99     66.77 o 
  -8   3   3      263.52      212.54     20.72 o 
  -7   3   3      224.06      224.22     24.70 o 
  -6   3   3       82.68       84.82     20.78 o 
  -5   3   3      351.19      330.69     13.53 o 
  -4   3   3     2709.90     3026.09     40.31 o 
  -3   3   3        2.06        5.81      2.50 o 
  -2   3   3      707.62      752.14     11.33 o 
  -1   3   3     2320.88     2325.59     23.63 o 
   0   3   3     3864.95     3991.33     57.77 o 
   1   3   3      263.50      270.44      6.09 o 
   2   3   3       24.05       30.48     10.99 o 
   3   3   3     1110.21     1143.18     27.28 o 
   4   3   3      937.54      949.83     35.73 o 
   5   3   3       77.57       74.25     22.47 o 
   6   3   3       13.12       13.85     12.70 o 
   7   3   3        0.97        3.07      9.95 o 
  -8   4   3      645.25      608.67     40.52 o 
  -7   4   3      233.63      218.95     19.92 o 
  -6   4   3      162.92      153.81     16.08 o 
  -5   4   3       27.18       26.75     13.80 o 
  -4   4   3      258.33      261.12     15.10 o 
  -3   4   3     1204.08     1259.07     22.90 o 
  -2   4   3      715.93      709.44     13.90 o 
  -1   4   3     2679.95     2828.97     29.27 o 
   0   4   3      385.10      373.31      8.46 o 
   1   4   3     2312.49     2376.21     31.14 o 
   2   4   3     1244.58     1278.91     20.04 o 
   3   4   3     1202.38     1227.52     34.53 o 
   4   4   3        4.43        8.22     10.17 o 
   5   4   3      392.22      372.60     30.28 o 
   6   4   3      377.24      359.69     24.28 o 
   7   4   3       20.10       18.99     19.67 o 
  -8   5   3       80.02       58.13     58.94 o 
  -7   5   3      205.54      202.73     20.46 o 
  -6   5   3     1925.56     2056.50     60.19 o 
  -5   5   3     5851.65     6265.30    159.03 o 
  -4   5   3      621.49      621.22     26.12 o 
  -3   5   3     1066.28     1140.13     24.38 o 
  -2   5   3     3503.75     3565.23     41.67 o 
  -1   5   3     2980.40     2684.06     35.70 o 
   0   5   3     4595.79     4377.81     52.90 o 
   1   5   3     3332.40     3555.35     46.72 o 
   2   5   3       95.36       91.70      7.16 o 
   3   5   3     1003.62      987.97     31.64 o 
   4   5   3     3355.48     3375.56     99.05 o 
   5   5   3     2305.52     2426.15     73.22 o 
   6   5   3        5.10        7.01     11.02 o 
   7   5   3        8.94        9.35     10.23 o 
  -8   6   3      304.22      327.62     33.51 o 
  -7   6   3      569.94      556.80     39.93 o 
  -6   6   3       13.12       15.47     11.04 o 
  -5   6   3        6.67        4.80      5.54 o 
  -4   6   3      767.86      789.01     30.28 o 
  -3   6   3     5572.73     5717.97    109.37 o 
  -2   6   3     4552.71     4384.55     62.15 o 
  -1   6   3      345.77      328.03      8.96 o 
   0   6   3     1624.43     1726.03     25.03 o 
   1   6   3     2035.85     2029.39     25.46 o 
   2   6   3     5184.64     5449.13    114.59 o 
   3   6   3     3216.48     3284.94     80.31 o 
   4   6   3      439.75      436.85     24.61 o 
   5   6   3      547.98      534.08     32.17 o 
   6   6   3      157.62      142.98     22.81 o 
   7   6   3      412.42      385.64     38.27 o 
  -8   7   3       53.67       47.86     36.97 o 
  -7   7   3        0.96        8.27     14.48 o 
  -6   7   3        1.24       11.17      9.55 o 
  -5   7   3        3.99        3.52      5.34 o 
  -4   7   3      107.22      110.98     19.59 o 
  -3   7   3       47.35       65.93      8.92 o 
  -2   7   3      208.53      218.63     11.04 o 
  -1   7   3        2.44        8.30      3.96 o 
   0   7   3      170.20      175.26      9.08 o 
   1   7   3       18.56       21.76      8.74 o 
   2   7   3      998.54     1014.11     24.79 o 
   3   7   3       42.54       36.24     13.06 o 
   4   7   3     1533.86     1566.10     48.97 o 
   5   7   3       57.61       47.84     29.93 o 
   6   7   3      700.42      608.48     44.63 o 
  -8   8   3      624.26      626.96     41.84 o 
  -7   8   3      700.81      685.94     44.04 o 
  -6   8   3      269.57      253.21     30.44 o 
  -5   8   3      935.64      992.08     44.32 o 
  -4   8   3     2532.82     2610.32     80.44 o 
  -3   8   3     1575.04     1579.40     35.58 o 
  -2   8   3     1042.31     1004.21     13.77 o 
  -1   8   3      112.35      121.29      6.10 o 
   0   8   3        6.10        9.26      4.56 o 
   1   8   3     2855.89     2945.65     45.97 o 
   2   8   3     2891.05     2980.40     73.57 o 
   3   8   3      559.41      561.00     29.76 o 
   4   8   3      677.20      663.84     36.23 o 
   5   8   3      219.00      187.58     20.11 o 
   6   8   3     1210.04     1158.10     43.79 o 
  -8   9   3      261.96      224.96     28.01 o 
  -7   9   3      513.78      507.04     35.93 o 
  -6   9   3     2500.76     2535.42    114.63 o 
  -5   9   3      827.25      852.25     41.21 o 
  -4   9   3      887.82      888.56     39.36 o 
  -3   9   3      244.36      252.42     11.59 o 
  -2   9   3     1348.36     1313.60     29.83 o 
  -1   9   3     7915.73     7856.49     80.68 o 
   0   9   3     5038.01     4961.57    162.11 o 
   1   9   3      873.28      854.38     25.48 o 
   2   9   3       46.90       44.29     17.40 o 
   3   9   3     2957.74     2930.32     84.83 o 
   4   9   3     2651.32     2651.32     77.65 o 
   5   9   3      451.55      458.96     43.34 o 
   6   9   3      369.64      323.43     26.79 o 
  -7  10   3      109.15       96.75     33.63 o 
  -6  10   3      655.75      627.53     41.14 o 
  -5  10   3      305.91      304.13     26.40 o 
  -4  10   3     1214.99     1210.89     48.32 o 
  -3  10   3      483.02      489.10     21.38 o 
  -2  10   3      337.82      329.36      7.45 o 
  -1  10   3       84.18       88.21      8.49 o 
   0  10   3       31.76       33.98      3.96 o 
   1  10   3      479.08      454.01     16.82 o 
   2  10   3      797.72      801.71     31.92 o 
   3  10   3       65.68       70.01     15.55 o 
   4  10   3       47.11       42.38     16.44 o 
   5  10   3       43.73       32.80     22.22 o 
   6  10   3      154.25      147.31     23.70 o 
  -7  11   3       19.03       18.81     21.15 o 
  -6  11   3     1154.71     1110.66     79.80 o 
  -5  11   3      324.56      295.82     31.31 o 
  -4  11   3      144.56      140.00     17.51 o 
  -3  11   3      103.44      105.32     21.58 o 
  -2  11   3       50.34       45.81      4.08 o 
  -1  11   3      784.78      800.56     29.04 o 
   0  11   3      631.11      626.44     33.52 o 
   1  11   3      669.65      677.89     19.81 o 
   2  11   3       26.49       26.65     14.85 o 
   3  11   3      182.17      182.98     17.38 o 
   4  11   3      224.14      199.26     19.25 o 
   5  11   3      329.01      306.85     24.89 o 
  -7  12   3      907.40      793.99     55.02 o 
  -6  12   3      142.91      131.87     30.09 o 
  -5  12   3      264.24      250.61     28.73 o 
  -4  12   3     2005.96     2074.98     89.22 o 
  -3  12   3     2689.91     2841.29    108.75 o 
  -2  12   3     1408.61     1449.69     49.03 o 
  -1  12   3      392.95      397.01     20.92 o 
   0  12   3      561.71      573.55     30.80 o 
   1  12   3     1926.07     1996.68     58.50 o 
   2  12   3     2737.56     2745.50     90.99 o 
   3  12   3     1903.74     1904.23     77.05 o 
   4  12   3        9.10       12.25     10.61 o 
   5  12   3      334.19      313.42     24.73 o 
  -7  13   3        4.89        3.51     17.19 o 
  -6  13   3      632.84      610.24     50.43 o 
  -5  13   3     1374.12     1422.68    101.13 o 
  -4  13   3      142.53      139.94     31.02 o 
  -3  13   3       15.69       21.80     14.33 o 
  -2  13   3      721.05      709.57     34.71 o 
  -1  13   3     3220.96     3341.03     93.16 o 
   0  13   3     1262.84     1392.86     50.10 o 
   1  13   3      130.03      145.43     15.83 o 
   2  13   3        3.08        8.75      9.33 o 
   3  13   3      253.83      274.23     18.00 o 
   4  13   3     1331.91     1268.81     60.10 o 
   5  13   3      698.82      635.60     52.67 o 
  -6  14   3        0.14        0.67     20.28 o 
  -5  14   3       15.64       17.98     12.83 o 
  -4  14   3       57.58       52.56     44.50 o 
  -3  14   3       80.91       92.67     47.09 o 
  -2  14   3      124.48      113.73     27.55 o 
  -1  14   3       81.67       75.46     13.70 o 
   0  14   3        8.63       13.14     10.69 o 
   1  14   3       16.66       16.73     12.10 o 
   2  14   3       33.46       30.86     25.65 o 
   3  14   3        0.12        4.13     11.20 o 
   4  14   3        1.49        2.57     10.87 o 
  -6  15   3      401.22      373.96     43.61 o 
  -5  15   3      492.57      472.82     43.01 o 
  -4  15   3      240.75      238.84     30.44 o 
  -3  15   3       27.05       23.41     12.56 o 
  -2  15   3      422.29      433.11     33.16 o 
  -1  15   3     2276.76     2396.75    117.20 o 
   0  15   3     1073.51     1114.13     54.90 o 
   1  15   3       60.52       64.17     21.86 o 
   2  15   3       16.67        7.93     10.50 o 
   3  15   3      174.87      182.80     22.02 o 
   4  15   3      699.05      678.11     70.99 o 
  -5  16   3       13.33       10.69     13.68 o 
  -4  16   3      796.57      808.90     60.95 o 
  -3  16   3     2077.02     2166.12    108.63 o 
  -2  16   3     1332.69     1447.23     99.84 o 
  -1  16   3       58.80       61.25     19.64 o 
   0  16   3      325.86      308.45     29.19 o 
   1  16   3     1326.45     1401.35     96.32 o 
   2  16   3     1727.25     1688.39     70.88 o 
   3  16   3      649.06      579.07     51.22 o 
  -5  17   3      197.98      197.86     35.75 o 
  -4  17   3        4.29        1.88     25.23 o 
  -3  17   3        9.38       13.15     19.31 o 
  -2  17   3      178.70      188.16     30.78 o 
  -1  17   3      401.60      441.56     42.32 o 
   0  17   3      127.29      134.09     31.05 o 
   1  17   3        0.93        5.77     10.56 o 
   2  17   3       27.62       23.86     18.17 o 
   3  17   3       11.47        4.79     32.71 o 
  -4  18   3      106.59       92.49     51.18 o 
  -3  18   3      220.81      215.44     41.28 o 
  -2  18   3      234.13      211.05     33.59 o 
  -1  18   3       13.80       22.25     17.84 o 
   0  18   3        2.54        3.47     18.46 o 
   1  18   3       17.33        9.19     15.47 o 
   2  18   3      402.02      402.64     63.44 o 
  -3  19   3      101.39       58.66     98.10 o 
  -2  19   3      403.72      407.72     44.13 o 
  -1  19   3     1779.41     1923.69     73.65 o 
   0  19   3     1457.20     1518.32     65.67 o 
   1  19   3      144.39      133.21     48.43 o 
  -9   0   4      245.80      239.74     52.64 o 
  -8   0   4      506.40      508.45     45.24 o 
  -7   0   4     1039.75     1070.41     61.44 o 
  -6   0   4     1255.53     1269.14     65.26 o 
  -5   0   4        1.92        3.61     11.72 o 
  -4   0   4      210.47      190.69     20.70 o 
  -3   0   4     5064.24     4717.06    158.06 o 
  -2   0   4    13377.26    12527.07    404.58 o 
  -1   0   4     4340.27     4738.65    109.06 o 
   0   0   4       14.95        7.44      5.33 o 
   1   0   4     4797.86     4843.57     46.80 o 
   2   0   4     5392.68     5427.47    123.10 o 
   3   0   4     4143.18     4015.48    126.47 o 
   4   0   4     1160.97     1203.46     65.52 o 
   5   0   4      500.27      423.49     34.48 o 
   6   0   4      590.44      526.09     76.68 o 
  -9   1   4       26.16       21.43     17.54 o 
  -8   1   4      261.01      242.95     22.07 o 
  -7   1   4       15.12       12.61      8.94 o 
  -6   1   4      859.38      877.03     38.83 o 
  -5   1   4     1974.76     2075.26     62.82 o 
  -4   1   4     1333.59     1369.64     29.19 o 
  -3   1   4       51.90       62.90      9.73 o 
  -2   1   4      174.21      183.89      8.58 o 
  -1   1   4     5545.67     5609.62     68.14 o 
   0   1   4     1942.12     1958.10     32.22 o 
   1   1   4       64.88       48.56      7.45 o 
   2   1   4      465.82      464.86     11.46 o 
   3   1   4       55.86       38.22      8.83 o 
   4   1   4      278.00      288.75     18.57 o 
   5   1   4      864.30      851.79     44.84 o 
   6   1   4      626.04      566.65     47.21 o 
  -9   2   4       10.54        6.07     14.02 o 
  -8   2   4      131.55      115.15     19.42 o 
  -7   2   4      116.14      110.97     21.59 o 
  -6   2   4       34.19       35.48     19.39 o 
  -5   2   4        6.85        9.12      9.04 o 
  -4   2   4      674.16      667.17     28.82 o 
  -3   2   4       11.46       27.06     11.00 o 
  -2   2   4      133.69      136.14      7.41 o 
  -1   2   4     1251.59     1385.43     24.77 o 
   0   2   4      664.03      760.74     20.65 o 
   1   2   4      116.63      134.60     10.95 o 
   2   2   4       12.39        7.88      4.09 o 
   3   2   4       62.38       66.59     12.33 o 
   4   2   4       21.85       30.55     18.36 o 
   5   2   4       83.27       63.63     45.26 o 
   6   2   4       28.91       27.00     21.80 o 
  -9   3   4      246.54      255.53     30.18 o 
  -8   3   4       13.39       12.74     11.61 o 
  -7   3   4       91.48       86.94     20.03 o 
  -6   3   4      974.37     1010.94     39.77 o 
  -5   3   4      646.73      633.78     23.76 o 
  -4   3   4     3034.77     3165.65     48.88 o 
  -3   3   4     5769.22     5952.90     89.76 o 
  -2   3   4     1390.55     1439.11     38.30 o 
  -1   3   4     6129.80     6124.03     65.83 o 
   0   3   4     5505.94     5404.17     81.38 o 
   1   3   4     5604.47     5573.55     91.27 o 
   2   3   4      313.05      303.72     14.93 o 
   3   3   4      769.40      754.28     25.82 o 
   4   3   4     2097.15     2084.58     65.83 o 
   5   3   4     1135.07     1135.04     60.68 o 
   6   3   4      356.24      360.52     43.17 o 
  -8   4   4      164.03      177.64     25.05 o 
  -7   4   4     1542.12     1606.53     70.80 o 
  -6   4   4     1558.34     1550.94     53.57 o 
  -5   4   4        6.79        9.19      6.00 o 
  -4   4   4     2922.57     3030.07     46.14 o 
  -3   4   4     2607.18     2643.52     49.75 o 
  -2   4   4     4180.43     4189.14     74.92 o 
  -1   4   4     3563.77     3696.96     61.90 o 
   0   4   4      205.24      215.80     12.65 o 
   1   4   4     1831.67     1872.55     29.31 o 
   2   4   4     3314.14     3173.03     49.49 o 
   3   4   4     2186.90     2072.78    107.45 o 
   4   4   4      468.09      473.87     28.78 o 
   5   4   4       12.27       10.58     12.93 o 
   6   4   4      416.85      379.08     34.25 o 
  -8   5   4      155.44      130.77     26.31 o 
  -7   5   4        4.83        6.95     12.22 o 
  -6   5   4      212.45      201.91     18.25 o 
  -5   5   4      202.65      195.02     12.42 o 
  -4   5   4      203.40      195.49      9.49 o 
  -3   5   4       27.99       32.54      6.91 o 
  -2   5   4      460.64      484.10     17.35 o 
  -1   5   4       74.63       68.74      6.53 o 
   0   5   4      121.16      113.90      6.24 o 
   1   5   4      260.52      257.74     18.72 o 
   2   5   4       23.23       20.23      3.60 o 
   3   5   4        0.92        2.80      7.11 o 
   4   5   4      323.19      295.52     22.48 o 
   5   5   4      132.15      128.00     34.15 o 
   6   5   4        0.45        4.33     11.23 o 
  -8   6   4      179.95      180.05     29.88 o 
  -7   6   4      842.08      798.62     50.68 o 
  -6   6   4      150.80      153.46     27.05 o 
  -5   6   4       70.73       71.92      9.86 o 
  -4   6   4       15.66       13.12      4.48 o 
  -3   6   4     1679.14     1748.92     29.80 o 
  -2   6   4     2737.73     2705.23     56.47 o 
  -1   6   4      585.33      587.27     20.74 o 
   0   6   4      810.49      728.47     45.58 o 
   1   6   4      738.08      739.47     16.42 o 
   2   6   4     6048.69     6148.27     64.03 o 
   3   6   4      825.29      810.68     31.84 o 
   4   6   4      291.90      262.76     28.37 o 
   5   6   4       26.51       19.51     16.68 o 
   6   6   4       97.65       59.84     47.47 o 
  -8   7   4       41.86       30.07     35.23 o 
  -7   7   4      120.54      101.97     28.78 o 
  -6   7   4      716.52      729.05     36.66 o 
  -5   7   4     2539.68     2678.58     86.53 o 
  -4   7   4     2509.83     2506.53     77.18 o 
  -3   7   4      552.25      538.24     17.90 o 
  -2   7   4       29.11       28.30     12.60 o 
  -1   7   4     3844.79     3861.43     96.21 o 
   0   7   4     8592.98     8538.97    260.22 o 
   1   7   4     3668.20     3827.21     88.52 o 
   2   7   4      123.59      128.16     11.00 o 
   3   7   4      649.52      650.21     23.08 o 
   4   7   4     1600.10     1611.35     75.94 o 
   5   7   4     1151.72     1103.88     51.10 o 
   6   7   4      281.21      288.56     26.43 o 
  -8   8   4      476.39      470.85     36.95 o 
  -7   8   4      165.51      164.76     26.49 o 
  -6   8   4      251.04      236.86     27.55 o 
  -5   8   4       72.90       77.78     22.54 o 
  -4   8   4      792.85      763.50     32.71 o 
  -3   8   4     1659.43     1705.58     50.79 o 
  -2   8   4     1680.69     1643.50     25.53 o 
  -1   8   4     1017.33      993.83     25.78 o 
   0   8   4      440.93      425.04     12.60 o 
   1   8   4     1318.59     1356.81     37.43 o 
   2   8   4       64.75       70.51     14.93 o 
   3   8   4      761.12      771.55     33.69 o 
   4   8   4     1448.55     1389.49     69.65 o 
   5   8   4       65.04       51.85     43.98 o 
   6   8   4      605.32      505.29     51.90 o 
  -8   9   4       82.53       55.32     44.66 o 
  -7   9   4        9.59        3.99     12.12 o 
  -6   9   4        3.64        4.10     11.17 o 
  -5   9   4      168.69      167.91     24.66 o 
  -4   9   4      127.86      125.98     24.30 o 
  -3   9   4       10.07       12.27      7.71 o 
  -2   9   4       18.07       20.60      9.62 o 
  -1   9   4      171.13      160.70      7.67 o 
   0   9   4      488.13      465.81     16.49 o 
   1   9   4       90.50       81.24      9.56 o 
   2   9   4        4.22        4.89      8.16 o 
   3   9   4        6.66        5.77      7.72 o 
   4   9   4        1.77        1.16     13.75 o 
   5   9   4       18.82       15.57     11.71 o 
  -7  10   4      230.69      220.86     25.10 o 
  -6  10   4       44.30       42.79     27.20 o 
  -5  10   4      213.40      198.71     23.37 o 
  -4  10   4       29.15       37.36     23.01 o 
  -3  10   4     3009.72     3149.12     95.54 o 
  -2  10   4     4246.85     4263.16    122.63 o 
  -1  10   4     1850.01     1772.42     42.61 o 
   0  10   4       95.55       92.01      9.07 o 
   1  10   4     1795.55     1841.03     56.85 o 
   2  10   4     3313.16     3420.98     89.35 o 
   3  10   4     1719.78     1757.69     81.13 o 
   4  10   4      237.58      234.82     23.78 o 
   5  10   4       85.55       64.74     37.41 o 
  -7  11   4       82.14       53.71     59.13 o 
  -6  11   4      668.18      660.56     46.20 o 
  -5  11   4     2468.74     2569.48    125.45 o 
  -4  11   4     1122.08     1169.36     48.84 o 
  -3  11   4       22.23       21.86     15.02 o 
  -2  11   4       40.10       51.87      9.28 o 
  -1  11   4     1594.23     1645.43     59.42 o 
   0  11   4     4010.60     4198.22     87.35 o 
   1  11   4     1223.74     1261.84     40.79 o 
   2  11   4       31.08       37.05     18.66 o 
   3  11   4      228.23      236.52     21.23 o 
   4  11   4      603.33      596.47     35.37 o 
   5  11   4      596.43      589.73     35.95 o 
  -7  12   4       68.99       47.39     61.23 o 
  -6  12   4        0.75        5.30     15.05 o 
  -5  12   4        3.12        4.09     15.88 o 
  -4  12   4       29.04       29.43     25.93 o 
  -3  12   4      402.96      392.73     35.35 o 
  -2  12   4      231.45      247.02     23.55 o 
  -1  12   4       24.00       17.63     11.90 o 
   0  12   4      106.23       79.70     14.37 o 
   1  12   4       53.30       56.66     36.88 o 
   2  12   4      593.36      569.55     37.40 o 
   3  12   4      144.11      137.01     23.51 o 
   4  12   4       14.91       11.32      9.81 o 
   5  12   4       46.26       29.31     28.70 o 
  -6  13   4       57.16       43.42     38.78 o 
  -5  13   4      251.48      240.66     30.24 o 
  -4  13   4      850.54      865.58     55.48 o 
  -3  13   4      437.45      445.25     43.22 o 
  -2  13   4      100.68      100.46     30.48 o 
  -1  13   4      319.22      340.66     26.75 o 
   0  13   4     1556.64     1602.47     60.28 o 
   1  13   4     1652.90     1597.53     57.67 o 
   2  13   4       27.61       34.40     27.10 o 
   3  13   4      141.16      121.28     29.97 o 
   4  13   4      537.08      547.23     37.68 o 
  -6  14   4      323.35      314.60     32.57 o 
  -5  14   4       66.65       59.70     48.48 o 
  -4  14   4      922.60      916.52     69.28 o 
  -3  14   4     2233.55     2361.20    122.04 o 
  -2  14   4     1553.55     1629.27     84.10 o 
  -1  14   4      682.43      698.03     39.94 o 
   0  14   4        4.38        5.59      8.05 o 
   1  14   4      469.69      500.96     35.39 o 
   2  14   4     1900.08     1922.94     84.02 o 
   3  14   4     1071.45      994.52     66.60 o 
   4  14   4      109.99      113.88     25.95 o 
  -6  15   4      123.11      111.96     31.55 o 
  -5  15   4      476.00      495.02     37.51 o 
  -4  15   4      422.02      432.76     38.96 o 
  -3  15   4       40.17       31.63     30.83 o 
  -2  15   4      215.21      213.62     25.64 o 
  -1  15   4      165.61      194.41     27.02 o 
   0  15   4      948.93      937.49     60.65 o 
   1  15   4     1090.74      986.65     47.30 o 
   2  15   4        0.69        3.45      8.02 o 
   3  15   4      187.30      153.03     24.83 o 
  -5  16   4       41.25       20.34     25.00 o 
  -4  16   4        8.59        7.62     17.42 o 
  -3  16   4      238.69      204.13     25.61 o 
  -2  16   4      133.82      141.16     23.77 o 
  -1  16   4        7.23       16.07     15.48 o 
   0  16   4      100.47       63.83     52.55 o 
   1  16   4       37.17       31.17     25.18 o 
   2  16   4       59.11       33.58     43.92 o 
   3  16   4       61.77       43.71     51.50 o 
  -4  17   4      650.12      640.68     64.11 o 
  -3  17   4       41.54       26.58     30.10 o 
  -2  17   4        2.22        3.66     15.71 o 
  -1  17   4      486.13      510.59     53.51 o 
   0  17   4     1603.87     1641.79    116.29 o 
   1  17   4      581.35      590.26     61.62 o 
   2  17   4      102.48       84.46     32.56 o 
  -3  18   4     1488.76     1505.75    144.24 o 
  -2  18   4     1092.06     1159.25     75.21 o 
  -1  18   4       24.68       12.29     19.57 o 
   0  18   4        0.09       -0.32     15.81 o 
   1  18   4      183.89      173.42     38.28 o 
  -9   1   5      270.67      257.96     42.04 o 
  -8   1   5      171.14      157.36     19.58 o 
  -7   1   5       29.24       25.25     20.75 o 
  -6   1   5      116.66      104.33     22.03 o 
  -5   1   5     1561.87     1575.48     53.25 o 
  -4   1   5     2881.76     3136.14     75.91 o 
  -3   1   5     1824.37     1928.43     39.29 o 
  -2   1   5       56.05       49.76     13.56 o 
  -1   1   5     1197.94     1181.54     18.54 o 
   0   1   5     3049.69     3094.52     35.77 o 
   1   1   5     3655.35     3820.93     64.47 o 
   2   1   5     1377.64     1296.89     40.56 o 
   3   1   5       68.48       60.27     10.68 o 
   4   1   5      691.96      645.57     45.41 o 
   5   1   5      269.23      279.71     32.41 o 
   6   1   5      330.18      299.23     40.88 o 
  -8   2   5      444.34      421.60     34.26 o 
  -7   2   5      799.77      810.17     35.21 o 
  -6   2   5     1785.61     1829.98     57.69 o 
  -5   2   5     1626.10     1740.32     55.96 o 
  -4   2   5      395.13      415.61     19.19 o 
  -3   2   5     5647.67     5965.81     54.75 o 
  -2   2   5     3927.27     3925.49     62.29 o 
  -1   2   5     3431.52     3432.36     74.81 o 
   0   2   5     1240.03     1336.05     27.07 o 
   1   2   5      648.38      599.61     19.28 o 
   2   2   5     2169.87     2139.63     61.05 o 
   3   2   5     2373.54     2494.38     76.84 o 
   4   2   5     1340.28     1366.36     77.29 o 
   5   2   5      112.17      109.32     42.04 o 
   6   2   5       47.14       33.80     31.64 o 
  -8   3   5       49.55       42.31     34.29 o 
  -7   3   5        0.53        0.90     10.30 o 
  -6   3   5       39.35       41.17     20.23 o 
  -5   3   5      672.14      682.72     29.27 o 
  -4   3   5      326.92      303.52     13.98 o 
  -3   3   5      168.56      160.32     10.45 o 
  -2   3   5      517.96      541.25     23.03 o 
  -1   3   5      124.24      107.71      6.88 o 
   0   3   5     1280.05     1357.56     31.08 o 
   1   3   5     1858.47     1780.78     74.54 o 
   2   3   5      541.10      517.59     24.88 o 
   3   3   5       94.50       89.76     20.56 o 
   4   3   5      286.87      265.26     24.29 o 
   5   3   5      252.31      232.80     41.31 o 
   6   3   5       82.66       59.63     68.97 o 
  -8   4   5       41.46       35.68     24.95 o 
  -7   4   5       46.96       47.99     31.88 o 
  -6   4   5      315.39      295.97     24.24 o 
  -5   4   5     1162.11     1176.93     43.41 o 
  -4   4   5        2.47        5.04      4.72 o 
  -3   4   5      451.49      494.59     16.25 o 
  -2   4   5     2160.71     2194.50     55.96 o 
  -1   4   5     1380.60     1331.27     27.16 o 
   0   4   5        4.52       11.73      6.25 o 
   1   4   5        0.59        3.64      5.10 o 
   2   4   5      277.07      269.17     22.72 o 
   3   4   5      961.57      936.55     44.38 o 
   4   4   5      462.38      437.53     32.38 o 
   5   4   5        1.11        7.37     12.48 o 
  -8   5   5      543.38      515.02     35.46 o 
  -7   5   5      158.78      149.27     25.87 o 
  -6   5   5      638.85      634.65     41.98 o 
  -5   5   5     2653.13     2669.88     80.85 o 
  -4   5   5     3544.05     3770.81     92.15 o 
  -3   5   5     1756.05     1789.55     47.84 o 
  -2   5   5      127.10      130.04      9.66 o 
  -1   5   5     1602.37     1634.85     29.72 o 
   0   5   5     9284.41     9125.56    162.09 o 
   1   5   5     1786.66     1829.98     63.11 o 
   2   5   5       51.08       64.73     34.32 o 
   3   5   5      438.29      437.34     32.43 o 
   4   5   5      140.42      132.73     23.71 o 
   5   5   5     1058.58     1017.94     70.05 o 
  -8   6   5      557.62      518.03     36.35 o 
  -7   6   5      414.20      411.53     32.02 o 
  -6   6   5      368.45      372.11     35.24 o 
  -5   6   5      675.05      622.03     23.00 o 
  -4   6   5       17.04       14.01      8.47 o 
  -3   6   5     1320.19     1370.65     37.08 o 
  -2   6   5     3302.23     3356.32     93.64 o 
  -1   6   5     1977.02     1947.66     44.62 o 
   0   6   5     1355.71     1420.49     52.62 o 
   1   6   5        3.34        7.99     11.34 o 
   2   6   5     4793.41     5079.42    132.71 o 
   3   6   5     1783.19     1779.11     64.55 o 
   4   6   5      116.23      120.62     30.57 o 
   5   6   5      172.37      164.64     29.02 o 
  -8   7   5        4.51        3.09     14.51 o 
  -7   7   5      142.82      121.67     32.74 o 
  -6   7   5      304.11      287.49     28.11 o 
  -5   7   5       22.75       30.00     16.60 o 
  -4   7   5        4.46        8.59      8.90 o 
  -3   7   5        4.00        4.06      4.47 o 
  -2   7   5      699.95      703.41     25.36 o 
  -1   7   5        6.09        4.93      4.00 o 
   0   7   5      360.79      375.94     16.26 o 
   1   7   5       12.03       14.93     12.12 o 
   2   7   5      172.06      165.53     19.71 o 
   3   7   5        1.38        0.49     11.64 o 
   4   7   5      264.76      244.03     26.34 o 
   5   7   5       22.76       16.61     17.25 o 
  -8   8   5       20.57       10.21     11.00 o 
  -7   8   5      838.91      847.27     45.96 o 
  -6   8   5     1436.59     1358.70     74.54 o 
  -5   8   5      127.71      128.84     58.24 o 
  -4   8   5        0.95        9.42      9.73 o 
  -3   8   5     1566.95     1496.54     58.73 o 
  -2   8   5     4266.51     4454.99    114.79 o 
  -1   8   5     2303.85     2232.67     58.02 o 
   0   8   5       36.11       30.92      5.95 o 
   1   8   5      676.16      662.24     32.74 o 
   2   8   5       18.23       20.30     13.08 o 
   3   8   5      875.86      851.13     50.65 o 
   4   8   5     1382.67     1402.75     59.96 o 
   5   8   5       83.42       66.50     58.08 o 
  -8   9   5      106.83       64.26     69.42 o 
  -7   9   5        6.67        7.62     11.86 o 
  -6   9   5        8.38        9.56     11.10 o 
  -5   9   5     1103.08     1109.65     45.99 o 
  -4   9   5     3935.76     4206.27    101.82 o 
  -3   9   5     2611.96     2726.63     84.46 o 
  -2   9   5       33.41       29.10     10.77 o 
  -1   9   5     2025.96     1955.41     72.92 o 
   0   9   5      997.90     1043.96     37.92 o 
   1   9   5     4110.97     4191.63    115.87 o 
   2   9   5     2357.82     2359.51     78.79 o 
   3   9   5      237.45      222.41     27.58 o 
   4   9   5      451.09      431.96     35.30 o 
   5   9   5      741.49      652.37     61.52 o 
  -7  10   5      500.89      479.10     42.74 o 
  -6  10   5      249.19      249.44     24.86 o 
  -5  10   5       31.46       30.90     20.82 o 
  -4  10   5       24.54       27.94     16.83 o 
  -3  10   5      429.22      422.08     19.65 o 
  -2  10   5      375.21      339.37     15.73 o 
  -1  10   5      397.64      408.30     20.07 o 
   0  10   5      149.03      165.09     12.50 o 
   1  10   5      341.12      346.04     27.55 o 
   2  10   5      231.12      215.54     22.66 o 
   3  10   5      187.72      169.66     24.19 o 
   4  10   5      158.83      167.68     22.98 o 
  -7  11   5       84.18       51.61     48.41 o 
  -6  11   5       76.94       65.07     55.30 o 
  -5  11   5       76.23       77.72     50.18 o 
  -4  11   5      648.08      649.99     44.16 o 
  -3  11   5      800.88      771.52     43.27 o 
  -2  11   5       27.97       25.52     19.21 o 
  -1  11   5      207.54      169.35     15.29 o 
   0  11   5      418.43      447.05     26.35 o 
   1  11   5      267.95      277.33     26.30 o 
   2  11   5      126.00      110.77     23.30 o 
   3  11   5       59.43       52.30     47.43 o 
   4  11   5       19.08       14.47     14.43 o 
  -7  12   5      675.17      602.10     60.11 o 
  -6  12   5      889.07      854.96     61.67 o 
  -5  12   5      192.70      199.17     40.68 o 
  -4  12   5       18.20       25.65     20.80 o 
  -3  12   5      694.64      705.68     37.40 o 
  -2  12   5     4080.51     4046.09    138.63 o 
  -1  12   5     2321.76     2299.32     74.86 o 
   0  12   5       64.12       74.68     20.08 o 
   1  12   5       85.08       83.87     58.29 o 
   2  12   5     1107.24     1202.67     86.57 o 
   3  12   5     1187.31     1190.88     76.94 o 
   4  12   5      547.20      516.81     55.19 o 
  -6  13   5      166.42      169.42     32.04 o 
  -5  13   5      573.27      551.81     40.65 o 
  -4  13   5      987.18      984.59     74.24 o 
  -3  13   5      569.76      560.36     43.64 o 
  -2  13   5        5.68        9.17     14.59 o 
  -1  13   5      369.40      377.01     30.42 o 
   0  13   5     1899.63     1868.79     87.95 o 
   1  13   5      936.28      902.28     66.23 o 
   2  13   5      117.38      113.01     24.66 o 
   3  13   5       86.81       64.42     70.67 o 
  -6  14   5        1.35        3.42     17.61 o 
  -5  14   5       13.97       10.05     16.08 o 
  -4  14   5       43.03       31.76     26.86 o 
  -3  14   5        0.80       -4.90     19.98 o 
  -2  14   5        6.60       12.57     11.96 o 
  -1  14   5        3.19        5.39     11.87 o 
   0  14   5      113.46      104.54     18.46 o 
   1  14   5        4.37        2.06     12.65 o 
   2  14   5        1.91        3.26     16.84 o 
   3  14   5        0.01        1.83     13.87 o 
  -5  15   5      554.60      521.92     40.53 o 
  -4  15   5      754.04      768.50     57.43 o 
  -3  15   5      472.89      461.08     38.15 o 
  -2  15   5       21.45       11.46     15.53 o 
  -1  15   5      328.57      320.49     27.08 o 
   0  15   5      828.11      831.13     58.67 o 
   1  15   5      763.96      761.74     55.34 o 
   2  15   5      246.90      211.58     25.54 o 
  -4  16   5        4.26        4.60     16.76 o 
  -3  16   5      169.14      157.77     24.45 o 
  -2  16   5     1768.49     1789.92    104.19 o 
  -1  16   5     1670.45     1659.36    117.79 o 
   0  16   5      178.80      164.31     28.98 o 
   1  16   5       97.37       52.03     60.99 o 
   2  16   5      779.30      747.48     65.56 o 
  -4  17   5      225.54      194.06     42.03 o 
  -3  17   5       35.49       17.04     20.08 o 
  -2  17   5       51.74       31.76     29.67 o 
  -1  17   5      111.01       76.88     29.30 o 
   0  17   5      182.28      177.12     39.93 o 
   1  17   5      112.88       89.56    129.03 o 
  -2  18   5      133.84      139.00     54.72 o 
  -1  18   5      139.59      118.48     53.56 o 
  -8   0   6       49.86       33.04     39.12 o 
  -7   0   6     1280.27     1260.63    102.50 o 
  -6   0   6      979.08      968.55     54.74 o 
  -5   0   6     1503.65     1526.96     73.67 o 
  -4   0   6      753.03      775.86     46.10 o 
  -3   0   6      916.33      898.42     45.12 o 
  -2   0   6     2948.59     2978.29    159.57 o 
  -1   0   6     6467.66     6605.73    367.98 o 
   0   0   6     3578.67     3538.47    280.67 o 
   1   0   6        4.33       14.47     26.19 o 
   2   0   6      954.89      937.43     66.45 o 
   3   0   6     1781.71     1830.14    134.35 o 
   4   0   6     1280.11     1301.44    113.45 o 
   5   0   6      967.21      861.54     73.04 o 
  -8   1   6      320.78      295.29     28.36 o 
  -7   1   6      404.22      363.82     24.99 o 
  -6   1   6       13.59       15.34     10.40 o 
  -5   1   6     1191.26     1210.23     43.37 o 
  -4   1   6      841.70      836.45     32.64 o 
  -3   1   6     2049.52     2159.10     59.96 o 
  -2   1   6      536.71      551.51     21.44 o 
  -1   1   6      881.87      872.01     25.46 o 
   0   1   6      957.38      939.94     31.85 o 
   1   1   6      905.25      899.50     35.10 o 
   2   1   6      266.41      299.99     32.37 o 
   3   1   6      288.60      278.67     31.42 o 
   4   1   6       32.13       22.13     18.89 o 
   5   1   6      475.58      435.02     44.61 o 
  -8   2   6        2.60        4.61     12.84 o 
  -7   2   6       60.69       49.51     18.05 o 
  -6   2   6      613.10      562.74     41.82 o 
  -5   2   6       65.89       69.28     15.47 o 
  -4   2   6      135.47      138.08     18.73 o 
  -3   2   6       18.01       21.75     10.91 o 
  -2   2   6      365.80      372.00     15.06 o 
  -1   2   6      103.56       95.09      6.61 o 
   0   2   6       23.13       18.28     10.26 o 
   1   2   6       17.56        8.78     10.45 o 
   2   2   6       40.08       31.95      8.58 o 
   3   2   6       95.56       68.54     51.78 o 
   4   2   6      140.15      138.90     46.11 o 
   5   2   6      179.33      145.11     28.67 o 
  -8   3   6      558.42      524.75     37.70 o 
  -7   3   6      542.09      534.47     37.02 o 
  -6   3   6        0.42        3.48      7.14 o 
  -5   3   6      719.66      704.74     25.26 o 
  -4   3   6     4288.46     4364.05     90.77 o 
  -3   3   6     2345.78     2421.82     69.51 o 
  -2   3   6      272.99      281.70     12.95 o 
  -1   3   6       67.89       75.77      7.91 o 
   0   3   6     1327.41     1312.81     44.49 o 
   1   3   6     3958.37     4126.96    120.44 o 
   2   3   6     2714.21     2709.00     85.77 o 
   3   3   6      303.76      294.93     31.99 o 
   4   3   6      117.90      105.74     42.66 o 
   5   3   6      550.00      483.54     54.54 o 
  -8   4   6       38.23       27.31     25.19 o 
  -7   4   6     1274.50     1237.28     59.56 o 
  -6   4   6     1403.44     1390.15     50.63 o 
  -5   4   6      400.71      393.04     20.20 o 
  -4   4   6      655.93      659.93     28.95 o 
  -3   4   6      199.67      183.84     16.43 o 
  -2   4   6     8239.22     8071.93    116.90 o 
  -1   4   6     3067.34     3145.33    134.19 o 
   0   4   6      149.37      163.73     17.43 o 
   1   4   6      165.33      173.84     18.03 o 
   2   4   6      230.46      227.38     23.02 o 
   3   4   6     1311.17     1331.79     78.26 o 
   4   4   6     1314.01     1285.44     70.30 o 
   5   4   6      372.55      357.97     43.80 o 
  -8   5   6        5.47        6.25     10.96 o 
  -7   5   6       56.15       39.20     35.58 o 
  -6   5   6        9.82       14.39      9.71 o 
  -5   5   6        1.17        0.83      7.12 o 
  -4   5   6      116.70      111.36     16.80 o 
  -3   5   6       83.00       88.61     17.29 o 
  -2   5   6      565.92      556.88     24.11 o 
  -1   5   6        0.79        9.14     13.56 o 
   0   5   6     1637.68     1644.21     60.35 o 
   1   5   6       53.51       67.22     18.91 o 
   2   5   6       28.34       29.33     17.23 o 
   3   5   6       93.52       71.95     57.16 o 
   4   5   6        5.66       12.42     15.05 o 
   5   5   6       60.01       42.04     64.52 o 
  -8   6   6       22.82       11.95     16.71 o 
  -7   6   6      372.87      328.85     31.63 o 
  -6   6   6      514.96      517.82     38.39 o 
  -5   6   6      750.55      761.86     40.97 o 
  -4   6   6      236.39      237.97     16.39 o 
  -3   6   6      817.71      820.41     32.84 o 
  -2   6   6     1540.37     1554.17     43.44 o 
  -1   6   6      670.77      683.40     19.85 o 
   0   6   6      552.06      569.40     30.02 o 
   1   6   6      202.72      218.47     21.18 o 
   2   6   6       66.34       72.59     21.73 o 
   3   6   6      596.17      550.29     32.73 o 
   4   6   6      717.17      676.50     53.46 o 
  -8   7   6      565.53      527.59     55.60 o 
  -7   7   6      398.49      378.80     30.74 o 
  -6   7   6        0.33        4.05     13.34 o 
  -5   7   6     1247.48     1253.23     50.92 o 
  -4   7   6     2872.34     2889.69     77.48 o 
  -3   7   6     2451.93     2485.63     71.69 o 
  -2   7   6      716.65      741.36     29.49 o 
  -1   7   6       92.17       92.96     11.50 o 
   0   7   6     1422.65     1524.40     54.69 o 
   1   7   6     2785.98     2903.39     94.55 o 
   2   7   6     2252.49     2379.27    103.45 o 
   3   7   6      478.09      498.59     33.01 o 
   4   7   6       94.40       75.13     73.05 o 
  -7   8   6      222.06      197.40     26.60 o 
  -6   8   6     1064.48     1081.84     72.38 o 
  -5   8   6      491.33      506.74     34.56 o 
  -4   8   6       84.81       82.42     21.91 o 
  -3   8   6      247.04      250.33     14.75 o 
  -2   8   6      527.09      541.17     20.25 o 
  -1   8   6     1901.05     1848.13     52.24 o 
   0   8   6      667.67      688.14     34.74 o 
   1   8   6       29.77       29.11     18.64 o 
   2   8   6      255.09      260.31     27.46 o 
   3   8   6      663.74      655.89     38.13 o 
   4   8   6      353.25      341.05     35.28 o 
  -7   9   6      190.30      167.15     30.65 o 
  -6   9   6        2.75        5.49     13.32 o 
  -5   9   6      150.65      144.81     25.42 o 
  -4   9   6      412.49      429.09     36.24 o 
  -3   9   6      145.46      153.17     19.56 o 
  -2   9   6      119.27      125.50     11.77 o 
  -1   9   6       10.99       10.84      7.14 o 
   0   9   6      141.62      139.33     20.41 o 
   1   9   6       75.71       77.11     46.03 o 
   2   9   6      280.20      267.20     26.93 o 
   3   9   6       26.71       23.01     16.24 o 
   4   9   6        4.88        9.63     11.57 o 
  -7  10   6      101.27       94.72     66.88 o 
  -6  10   6     1479.25     1399.69     72.05 o 
  -5  10   6     1879.22     1838.82    123.68 o 
  -4  10   6       93.97       86.21     53.76 o 
  -3  10   6      760.41      702.03     30.50 o 
  -2  10   6      168.68      173.66     12.27 o 
  -1  10   6     2394.09     2405.71     77.21 o 
   0  10   6     2968.18     2821.89    105.47 o 
   1  10   6       38.09       36.55     27.86 o 
   2  10   6      393.19      377.35     27.04 o 
   3  10   6     1145.05     1190.41     47.92 o 
  -7  11   6      200.96      189.34     42.56 o 
  -6  11   6       50.53       38.09     35.56 o 
  -5  11   6      852.31      840.84     55.67 o 
  -4  11   6     1135.17     1171.05     71.83 o 
  -3  11   6     1658.08     1677.66     87.99 o 
  -2  11   6      446.80      436.05     32.53 o 
  -1  11   6      408.41      358.59     30.02 o 
   0  11   6      938.63      933.92     57.39 o 
   1  11   6     1194.16     1267.11     89.64 o 
   2  11   6      983.10      981.20     53.73 o 
   3  11   6      109.01      107.19     39.35 o 
  -6  12   6        9.69        4.26     18.31 o 
  -5  12   6       24.79       25.46     24.43 o 
  -4  12   6       34.96       26.46     21.63 o 
  -3  12   6       77.97       68.42     24.93 o 
  -2  12   6       39.14       40.73     27.12 o 
  -1  12   6       77.74       68.75     66.54 o 
   0  12   6      132.37      116.40     25.83 o 
   1  12   6       42.24       40.32     34.85 o 
   2  12   6      113.26      112.13     40.78 o 
   3  12   6      580.06      540.03     55.33 o 
  -6  13   6       19.20       12.74     11.60 o 
  -5  13   6       61.77       49.41     45.08 o 
  -4  13   6      839.55      775.69     46.30 o 
  -3  13   6      471.49      513.15     39.19 o 
  -2  13   6      217.56      213.55     25.30 o 
  -1  13   6       48.67       28.24     32.86 o 
   0  13   6      328.64      292.41     24.90 o 
   1  13   6      659.97      673.80     52.56 o 
   2  13   6      752.39      736.46     47.18 o 
  -5  14   6      696.92      674.60     50.52 o 
  -4  14   6        1.67        3.55     12.84 o 
  -3  14   6      291.14      275.99     31.42 o 
  -2  14   6     1687.36     1669.53     88.73 o 
  -1  14   6     1267.05     1333.49     76.30 o 
   0  14   6      471.02      446.59     47.52 o 
   1  14   6       97.28       61.89     69.48 o 
   2  14   6      198.26      180.85     24.94 o 
  -4  15   6      744.92      733.38     47.43 o 
  -3  15   6      351.90      338.56     31.42 o 
  -2  15   6       13.49       17.29     21.00 o 
  -1  15   6       13.27       13.83     17.56 o 
   0  15   6      301.60      282.26     37.16 o 
   1  15   6      906.23      968.11     94.74 o 
  -3  16   6       17.04       17.89     23.98 o 
  -2  16   6       42.24       31.15     32.07 o 
  -1  16   6       81.74       47.78     70.91 o 
   0  16   6       26.31        7.86     19.09 o 
  -8   1   7      446.19      406.27     32.46 o 
  -7   1   7      403.90      373.90     24.42 o 
  -6   1   7       64.61       60.26     34.17 o 
  -5   1   7      131.63      127.92     17.04 o 
  -4   1   7      966.02      945.35     37.50 o 
  -3   1   7     2492.09     2603.28     77.08 o 
  -2   1   7     1366.36     1457.61     48.61 o 
  -1   1   7       31.10       50.37     29.01 o 
   0   1   7      132.04      137.02     27.45 o 
   1   1   7      899.28     1008.44     53.81 o 
   2   1   7     1889.03     1851.44    102.81 o 
   3   1   7      855.10      770.36     48.03 o 
   4   1   7       20.20       21.63     28.95 o 
  -8   2   7       55.12       36.24     34.12 o 
  -7   2   7      272.52      232.45     25.08 o 
  -6   2   7     2499.01     2393.52    103.11 o 
  -5   2   7     2530.73     2560.81     74.89 o 
  -4   2   7      192.87      202.39     16.58 o 
  -3   2   7       35.35       31.86     17.63 o 
  -2   2   7      946.08     1014.70     37.16 o 
  -1   2   7     3816.54     4344.90     89.28 o 
   0   2   7     2031.86     2208.68     69.69 o 
   1   2   7      816.84      789.15     45.17 o 
   2   2   7        7.22       11.64     14.99 o 
   3   2   7     1364.65     1264.84     64.89 o 
   4   2   7     1106.20     1068.33     68.16 o 
  -8   3   7        4.88        4.41     20.61 o 
  -7   3   7       49.74       37.47     42.01 o 
  -6   3   7      422.10      395.50     23.88 o 
  -5   3   7       32.25       29.86     17.50 o 
  -4   3   7     1429.17     1477.45     50.23 o 
  -3   3   7      433.59      437.13     20.37 o 
  -2   3   7       26.92       20.57     11.50 o 
  -1   3   7      502.82      489.78     25.16 o 
   0   3   7       69.15       49.93     14.60 o 
   1   3   7     1616.65     1571.78     73.37 o 
   2   3   7      575.81      529.69     43.59 o 
   3   3   7       47.90       46.59     39.46 o 
   4   3   7       25.26       26.95     29.83 o 
  -8   4   7        5.60        7.41     15.28 o 
  -7   4   7       74.21       51.36     51.64 o 
  -6   4   7      477.96      466.83     34.58 o 
  -5   4   7       98.41       90.38     18.14 o 
  -4   4   7        4.01        2.83      7.45 o 
  -3   4   7      138.18      141.50     16.57 o 
  -2   4   7       14.92       17.99     11.41 o 
  -1   4   7      529.85      547.31     27.76 o 
   0   4   7     1873.15     1894.15     65.82 o 
   1   4   7      407.56      408.46     43.38 o 
   2   4   7       78.23       71.09     46.81 o 
   3   4   7      278.63      252.41     31.57 o 
   4   4   7      259.49      251.21     33.07 o 
  -8   5   7      708.71      644.19     55.60 o 
  -7   5   7      497.93      487.57     39.61 o 
  -6   5   7      323.33      298.59     27.02 o 
  -5   5   7      251.15      228.04     20.55 o 
  -4   5   7     3093.16     3136.45     89.12 o 
  -3   5   7     2164.76     2104.13     71.24 o 
  -2   5   7     1527.42     1603.83     49.37 o 
  -1   5   7      115.54      134.36     16.19 o 
   0   5   7      579.03      592.92     37.17 o 
   1   5   7     1026.29     1090.01     69.53 o 
   2   5   7     2201.48     2395.59    111.31 o 
   3   5   7      961.29     1014.73     70.68 o 
   4   5   7        0.85       -3.40     18.18 o 
  -7   6   7       22.42       20.40     16.39 o 
  -6   6   7      865.45      823.42     45.84 o 
  -5   6   7     1052.45     1024.73     58.05 o 
  -4   6   7      471.96      488.13     35.74 o 
  -3   6   7       28.59       26.82     15.88 o 
  -2   6   7      692.37      702.81     40.48 o 
  -1   6   7      923.72      949.52     40.97 o 
   0   6   7     2628.65     2758.88     85.25 o 
   1   6   7      632.09      639.76     40.54 o 
   2   6   7      127.84      129.30     83.88 o 
   3   6   7      389.25      391.47     34.54 o 
  -7   7   7        0.11        2.90     10.39 o 
  -6   7   7       57.80       44.24     35.77 o 
  -5   7   7       55.25       50.27     35.58 o 
  -4   7   7       92.42       88.66     23.05 o 
  -3   7   7      116.64      103.17     16.50 o 
  -2   7   7       72.01       64.91     42.00 o 
  -1   7   7      226.09      200.01     19.58 o 
   0   7   7       12.19       18.21     12.66 o 
   1   7   7        1.65        3.46     12.47 o 
   2   7   7        4.53        8.90     17.09 o 
   3   7   7      206.89      182.52     27.64 o 
  -7   8   7      779.78      710.30     47.87 o 
  -6   8   7      549.33      520.02     35.55 o 
  -5   8   7      568.85      554.83     33.88 o 
  -4   8   7      395.40      371.40     30.14 o 
  -3   8   7        8.08        6.25      8.97 o 
  -2   8   7      517.00      463.69     36.24 o 
  -1   8   7     2037.92     2047.61     97.47 o 
   0   8   7      947.17      949.48     51.91 o 
   1   8   7      429.43      451.78     30.43 o 
   2   8   7        0.63        8.71     11.43 o 
   3   8   7      577.23      601.07     46.74 o 
  -7   9   7      612.67      564.43     56.45 o 
  -6   9   7        9.02        9.99     11.55 o 
  -5   9   7      206.15      195.34     32.14 o 
  -4   9   7      288.25      287.05     23.46 o 
  -3   9   7     2375.93     2380.27    102.06 o 
  -2   9   7     1936.54     1848.61     92.33 o 
  -1   9   7      337.64      332.86     25.04 o 
   0   9   7      279.34      266.01     21.86 o 
   1   9   7     2767.87     2963.14     79.90 o 
   2   9   7     1355.26     1396.81     85.47 o 
   3   9   7      333.49      291.52     32.34 o 
  -6  10   7       16.15       12.12     14.77 o 
  -5  10   7      302.97      286.88     30.45 o 
  -4  10   7      317.93      302.64     27.45 o 
  -3  10   7       45.53       34.30     21.09 o 
  -2  10   7      550.33      538.25     49.70 o 
  -1  10   7      797.09      810.43     62.00 o 
   0  10   7       54.20       50.98     41.48 o 
   1  10   7        7.91        9.08     12.42 o 
   2  10   7        3.26        1.96     18.38 o 
  -6  11   7       97.76       47.86     54.94 o 
  -5  11   7        9.96       10.76     13.31 o 
  -4  11   7        3.86        2.16     15.47 o 
  -3  11   7      368.62      369.75     56.65 o 
  -2  11   7      889.79      858.27     79.01 o 
  -1  11   7        2.33        1.84     16.03 o 
   0  11   7       91.28       78.25     35.27 o 
   1  11   7        6.51        6.97     12.89 o 
   2  11   7      395.85      381.61     49.00 o 
  -5  12   7      704.11      705.95     42.34 o 
  -4  12   7      900.35      840.94     59.19 o 
  -3  12   7        2.62        3.19     14.98 o 
  -2  12   7      835.70      812.48     60.49 o 
  -1  12   7     1190.16     1212.79     73.72 o 
   0  12   7     2079.67     2061.26     70.87 o 
   1  12   7      268.88      225.05     27.20 o 
  -5  13   7      115.58       87.90     28.31 o 
  -4  13   7      451.53      452.19     46.20 o 
  -3  13   7      528.72      559.63     43.98 o 
  -2  13   7      884.23      838.01     69.19 o 
  -1  13   7      123.28      100.06     40.81 o 
   0  13   7      479.43      443.57     38.87 o 
   1  13   7      766.68      745.83     66.56 o 
  -4  14   7        0.65        0.47     23.40 o 
  -3  14   7        0.52       -2.63     21.14 o 
  -2  14   7       62.04       44.34     76.95 o 
  -1  14   7       30.36       27.76     32.95 o 
   0  14   7        3.24        5.95     19.49 o 
  -3  15   7      531.54      490.70     61.20 o 
  -2  15   7      229.43      205.04     35.19 o 
  -1  15   7      178.27      158.60     36.51 o 
  -7   0   8       30.61       18.93     36.14 o 
  -6   0   8      248.98      239.75     29.84 o 
  -5   0   8     2545.80     2470.97    149.13 o 
  -4   0   8      994.60     1010.73     66.15 o 
  -3   0   8      136.33      163.78     27.71 o 
  -2   0   8       50.91       50.31     39.63 o 
  -1   0   8     1468.49     1760.06    108.36 o 
   0   0   8     4216.41     4344.67    248.92 o 
   1   0   8     1843.01     1812.83    186.05 o 
   2   0   8       93.27      101.47    133.49 o 
   3   0   8      134.11      114.59     55.29 o 
  -7   1   8      653.35      604.72     35.33 o 
  -6   1   8       12.43        9.75     10.63 o 
  -5   1   8       12.92       14.93     11.26 o 
  -4   1   8       21.54       21.50     11.51 o 
  -3   1   8     1877.72     1952.98     60.52 o 
  -2   1   8     1092.41     1153.89     55.81 o 
  -1   1   8      204.37      207.57     35.40 o 
   0   1   8       14.66       11.80     13.47 o 
   1   1   8      424.03      399.48     36.69 o 
   2   1   8      519.41      551.27     47.57 o 
   3   1   8      360.46      389.59     48.91 o 
  -7   2   8        0.68        1.22      9.72 o 
  -6   2   8       26.06       18.79     16.19 o 
  -5   2   8      158.55      141.74     19.91 o 
  -4   2   8      870.84      853.54     42.42 o 
  -3   2   8       62.38       47.54     27.69 o 
  -2   2   8      299.83      287.38     28.61 o 
  -1   2   8        1.81        1.45     15.53 o 
   0   2   8      103.45      100.14     70.73 o 
   1   2   8       20.07       10.82     16.31 o 
   2   2   8       20.50       22.34     20.02 o 
   3   2   8        0.36        7.57     11.99 o 
  -7   3   8      430.22      385.40     29.15 o 
  -6   3   8      140.85      137.63     33.31 o 
  -5   3   8        8.28        6.90     12.90 o 
  -4   3   8      152.73      147.10     19.67 o 
  -3   3   8      930.28      970.31     49.78 o 
  -2   3   8     3036.78     3197.40     92.57 o 
  -1   3   8     1763.07     1886.97     97.51 o 
   0   3   8        0.07        4.12     10.47 o 
   1   3   8     1217.44     1211.58     64.13 o 
   2   3   8     1508.40     1524.22     95.73 o 
   3   3   8      519.18      515.28     54.10 o 
  -7   4   8      188.62      156.25     22.23 o 
  -6   4   8     1045.58     1020.50     49.88 o 
  -5   4   8      652.77      605.81     40.85 o 
  -4   4   8     1102.00     1129.26     53.85 o 
  -3   4   8      424.48      427.54     29.93 o 
  -2   4   8      187.86      208.74     23.02 o 
  -1   4   8     1604.73     1618.03     87.33 o 
   0   4   8     2427.62     2581.71     96.23 o 
   1   4   8      759.83      882.19     54.59 o 
   2   4   8       34.19       33.04     25.93 o 
  -7   5   8      166.65      133.54     25.93 o 
  -6   5   8       11.87        9.56     15.98 o 
  -5   5   8      122.73       87.41     28.63 o 
  -4   5   8        5.79        6.69      9.99 o 
  -3   5   8       18.99       20.42     11.73 o 
  -2   5   8      322.96      296.37     25.74 o 
  -1   5   8        5.97        6.45      9.47 o 
   0   5   8        0.55        3.14     15.71 o 
   1   5   8       14.22       10.90     17.72 o 
   2   5   8      338.58      318.70     37.67 o 
  -7   6   8        4.71        2.26     15.33 o 
  -6   6   8      187.54      152.35     25.47 o 
  -5   6   8      502.79      459.32     34.40 o 
  -4   6   8      698.79      673.63     49.35 o 
  -3   6   8      210.03      197.85     19.04 o 
  -2   6   8       84.23       67.85     43.16 o 
  -1   6   8      471.66      468.42     28.08 o 
   0   6   8      826.88      875.85     52.51 o 
   1   6   8      834.57      828.80     61.29 o 
   2   6   8        9.66        6.80     16.46 o 
  -7   7   8      542.11      472.78     48.44 o 
  -6   7   8      446.16      403.79     28.84 o 
  -5   7   8       17.69       20.68     15.65 o 
  -4   7   8      440.71      420.01     32.01 o 
  -3   7   8     1793.22     1840.10    124.02 o 
  -2   7   8     2161.56     2154.02    126.13 o 
  -1   7   8      927.72      868.97     57.72 o 
   0   7   8        1.72        2.80     12.50 o 
   1   7   8      711.00      756.35     57.91 o 
   2   7   8     1218.76     1178.52     98.37 o 
  -6   8   8      179.99      158.74     27.65 o 
  -5   8   8      710.15      684.08     45.11 o 
  -4   8   8      440.86      436.50     35.40 o 
  -3   8   8       57.50       52.27     42.97 o 
  -2   8   8      175.70      142.90     18.39 o 
  -1   8   8      989.73     1027.02     47.78 o 
   0   8   8      548.20      538.46     40.65 o 
   1   8   8      111.79       69.20     70.44 o 
   2   8   8       31.15       30.20     28.94 o 
  -6   9   8       50.76       27.41     35.93 o 
  -5   9   8       72.54       29.70     45.13 o 
  -4   9   8       40.31       19.86     33.67 o 
  -3   9   8       53.10       32.63     30.25 o 
  -2   9   8       61.88       59.65     56.39 o 
  -1   9   8      345.25      359.19     28.39 o 
   0   9   8        1.28        3.78     10.91 o 
   1   9   8      257.02      240.92     32.50 o 
  -5  10   8     1041.46     1010.37     67.16 o 
  -4  10   8      942.35      929.64     57.42 o 
  -3  10   8      250.57      229.04     36.67 o 
  -2  10   8       68.85       55.65     48.86 o 
  -1  10   8      820.86      806.43     66.80 o 
   0  10   8     1157.08     1137.90     53.13 o 
   1  10   8     1068.50     1018.59    100.19 o 
  -5  11   8       26.81       18.53     23.13 o 
  -4  11   8      749.64      704.67     55.77 o 
  -3  11   8     2012.23     1972.51     81.82 o 
  -2  11   8      843.52      871.77     52.63 o 
  -1  11   8       45.68       30.18     33.97 o 
   0  11   8       28.01       26.87     18.22 o 
  -4  12   8       11.79        9.06     12.89 o 
  -3  12   8       17.60       17.12     26.71 o 
  -2  12   8       11.56        7.49     15.83 o 
  -1  12   8      162.39      166.34     28.98 o 
  -3  13   8       57.28       18.59     37.57 o 
  -2  13   8      673.33      636.78     71.26 o 
  -6   1   9      920.77      810.33     34.47 o 
  -5   1   9       46.47       37.20     32.34 o 
  -4   1   9       18.60       13.34      8.35 o 
  -3   1   9      461.89      477.32     37.52 o 
  -2   1   9     1551.28     1604.67     75.99 o 
  -1   1   9      893.19      923.10     53.87 o 
   0   1   9      190.82      212.30     29.40 o 
   1   1   9       33.73       26.35     32.01 o 
  -6   2   9        7.93        9.41      9.09 o 
  -5   2   9      878.03      853.96     52.43 o 
  -4   2   9     2759.38     2578.51     91.00 o 
  -3   2   9     1413.12     1419.21     69.12 o 
  -2   2   9       57.94       36.80     27.66 o 
  -1   2   9      864.98      867.38     62.94 o 
   0   2   9     1410.77     1559.72     98.49 o 
   1   2   9     1310.31     1352.03     72.80 o 
  -6   3   9      105.69       83.93     26.79 o 
  -5   3   9      122.24       97.71     28.54 o 
  -4   3   9       18.44       12.87     10.29 o 
  -3   3   9       85.16       69.94     50.85 o 
  -2   3   9      428.14      432.09     40.72 o 
  -1   3   9      753.60      848.62     59.37 o 
   0   3   9       11.54       13.46     15.10 o 
   1   3   9      100.58      118.75     35.62 o 
  -6   4   9       86.91       58.02     42.37 o 
  -5   4   9       48.97       37.45     38.82 o 
  -4   4   9      142.24      130.56     26.59 o 
  -3   4   9      512.44      482.60     41.49 o 
  -2   4   9       96.66       73.86     49.23 o 
  -1   4   9      297.95      277.33     31.44 o 
   0   4   9      249.26      248.98     33.51 o 
   1   4   9       85.15       62.57     62.84 o 
  -6   5   9     1008.82      951.74     82.44 o 
  -5   5   9      466.75      438.40     34.81 o 
  -4   5   9       49.40       37.81     34.60 o 
  -3   5   9     1417.06     1371.82     69.13 o 
  -2   5   9     2329.74     2427.87     87.30 o 
  -1   5   9      825.86      833.79     58.45 o 
   0   5   9      117.48      101.25     45.90 o 
   1   5   9      162.54      142.94     26.21 o 
  -6   6   9       77.88       43.35     57.35 o 
  -5   6   9      558.80      527.80     43.84 o 
  -4   6   9      913.51      887.48     61.33 o 
  -3   6   9      148.05      132.79     25.36 o 
  -2   6   9      107.25       89.03     36.37 o 
  -1   6   9      107.81      101.66     33.68 o 
   0   6   9     1469.12     1471.87     66.99 o 
  -5   7   9        1.48        3.18     13.28 o 
  -4   7   9       29.09       22.69     20.57 o 
  -3   7   9       28.00       20.14     19.54 o 
  -2   7   9       15.28       13.43     17.18 o 
  -1   7   9       53.89       47.15     33.61 o 
   0   7   9       19.42        7.47     13.72 o 
  -5   8   9      479.97      420.24     57.71 o 
  -4   8   9      741.20      740.80     54.84 o 
  -3   8   9     1035.12      979.63     52.94 o 
  -2   8   9        9.81       14.15     30.05 o 
  -1   8   9      645.27      580.92     46.90 o 
   0   8   9      313.38      242.75     35.60 o 
  -4   9   9       72.85       46.91     79.27 o 
  -3   9   9      515.88      455.88     47.57 o 
  -2   9   9      891.42      857.52     74.99 o 
  -1   9   9     1488.47     1426.21    171.92 o 
  -3  10   9       10.31       15.81     18.54 o 
  -2  10   9       20.30       17.55     28.49 o 
  -5   0  10      490.02      428.18     62.28 o 
  -4   0  10      628.13      607.45     65.22 o 
  -3   0  10     1233.68     1248.79     88.86 o 
  -2   0  10      470.73      473.41     60.18 o 
  -1   0  10       31.13       34.57     40.40 o 
  -5   1  10      864.59      747.05     65.27 o 
  -4   1  10       30.74       16.59     13.38 o 
  -3   1  10      396.32      395.57     36.52 o 
  -2   1  10      378.98      395.00     39.71 o 
  -1   1  10      488.46      467.08     51.77 o 
  -5   2  10      108.99       70.48     38.17 o 
  -4   2  10      181.93      147.69     28.92 o 
  -3   2  10        7.69        9.57     10.84 o 
  -2   2  10      138.58      151.84     31.73 o 
  -1   2  10        0.27        4.27     12.82 o 
  -5   3  10      558.85      494.25     59.02 o 
  -4   3  10       27.20       26.93     27.63 o 
  -3   3  10      275.86      242.30     31.07 o 
  -2   3  10      878.05      962.08     55.85 o 
  -1   3  10      858.75      864.07     78.05 o 
  -4   4  10     1409.43     1335.84    163.14 o 
  -3   4  10     1045.45     1005.41     88.66 o 
  -2   4  10       27.00       16.51     15.12 o 
  -4   5  10        1.32        4.25     13.14 o 
  -3   5  10        3.28        1.31     16.69 o 
  -2   5  10       57.49       47.94     56.96 o 
                                                 
